# Supplementary material for: SINCERA: A Pipeline for Single-Cell RNA-Seq Profiling Analysis
Source: PLoS Comput Biol. 2015 Nov 24;11(11):e1004575. doi: 10.1371/journal.pcbi.1004575 (PMC4658017; doi:10.1371/journal.pcbi.1004575)
Supplement: S2 Table — (XLSX) [file pcbi.1004575.s023.xlsx]

## Sheet: Sheet1
	S2 Table. Collection of Lung Cell Type Markers and the Associated Evidence.
	Collected Lung Cell Type marker			Evidence
	CELL TYPE	GENE SYMBOL	DESCRIPTION	LUNG ASSOCIATION	CELL TYPE ASSOCIATION
	C1: Proliferative Fibroblast	Ccna2	cyclin A2	Expression of human CCNA2 protein in growing Imr 90 cells occurs [PMID: 22955272] Expression of human CCNA2 mRNA occurs in Imr 90 cells [PMID: 15489886]	Expression of mouse Ccna2 protein occurs in proliferating NIH/3T3 cells [PMID: 15291814] Expression of mouse Ccna2 protein occurs in fibroblasts from embryonic mouse [PMID: 12205095, 16611997] Expression of mouse Ccna2 mRNA occurs in asynchronously growing mouse embryonic stem cell lines [PMID: 15659392]
		Bub1	budding uninhibited by benzimidazoles 1 homolog	Expression of human BUB1 mRNA occurs in MRC-9 cells [PMID: 15155764]	Expression of mouse Bub1 mRNA occurs in fibroblasts from embryonic mouse [PMID: 15563594]
		Pdgfra	platelet derived growth factor receptor, alpha polypeptide	Lung-related Mouse Phenotype	Expression of mouse Pdgfra mRNA occurs in mesenchyme from lung of 14.5 day-old embryonic mouse [PMID: 8681381] Expression of mouse Pdgfra mRNA occurs in NIH/3T3 cells [PMID: 15946944]
		Top2a	topoisomerase (DNA) II alpha	Expression of human TOP2A mRNA occurs in Imr 90 cells [PMID: 15489886] Expression of human TOP2A mRNA occurs in MRC5 cells [PMID: 15489886]	Expression of mouse Top2a mRNA occurs in fibroblasts from embryonic mouse [PMID: 16611997]
		Tbx3	T-box 3	In humans, TBX3 is expressed in the fetal lung, kidney, heart, liver, and spleen [PMID: 10330342]	TBX3 and its isoform TBX3 + 2a are functionally distinctive in inhibition of senescence of mouse embryo fibroblast cells [PMID: 15289316]
	C2: Myofibrolast/Smooth Muscle-like Cells	Acta2	actin, alpha 2, smooth muscle, aorta	Lung-related Mouse Phenotype	Expression of mouse Acta2 mRNA occurs in smooth muscle cells [PMID: 11493558, 14581613, 17599918]
		Actg2	actin, gamma 2, smooth muscle, enteric	Expression of mouse Actg2 mRNA occurs in lung from 14.5 day-old embryonic mouse [PMID: 15668254]	Smooth muscle gamma-actin (SMGA) is an early marker of smooth muscle cell differentiation [PMID: 12890560].
		Ednrb	endothelin receptor type B	Lung-related Mouse Phenotype	Expression of human EDNRB protein in myofibroblasts from retina of human exhibiting proliferative vitreoretinopathy occurs [18310504] Expression of human EDNRB mRNA occurs in smooth muscle cells from adrenal cortex tissue of human with a adrenal cortex adenoma [11711511] Expression of rat Ednrb mRNA occurs in late passage vascular smooth muscle cells from rat thoracic aorta [8275937]
		Itga9	integrin, alpha 9	Lung-related Mouse Phenotype	Expression of human ITGA9 mRNA occurs in differentiating human myogenic precursor cell [15574885]
		Myh11	myosin, heavy polypeptide 11, smooth muscle	Lung-related Mouse Phenotype	Expression of mouse myosin heavy chain, smooth muscle [Myh11] mRNA occurs in smooth muscle cells [14581613, 17599918, 18511652]
		Mgp	matrix Gla protein	Lung-related Mouse Phenotype	Expression of human MGP mRNA in VSMC cells from human artery occurs [10571976] Expression of human MGP mRNA occurs in smooth muscle cells from human aorta [9514406, 11742876, 9514406, 9514406]
		Tagln	transgelin	Lung-related Mouse Phenotype	Expression of mouse Sm22 alpha [Tagln] protein occurs in smooth muscle [11739279, 18245384] Expression of mouse Sm22 alpha [Tagln] mRNA occurs in smooth muscle cells from ureter of 16.5 day-old embryonic mouse [16511601] Expression of mouse Sm22 alpha [Tagln] mRNA occurs in primary smooth muscle cells from mouse colon [17599918]
	C3: Pericyte	Cspg4	chondroitin sulfate proteoglycan 4	We identify expression of the proteoglycan NG2, a marker of immature smooth muscle cells, as a characteristic of LAM cells both in vitro and in human lung tissu [PMID: 19717640]	Expression of mouse Cspg4 protein in pericytes from 18.5 day-old late embryological stage mouse telencephalon blood vessels occurs [PMID: 20368359] Expression of mouse Cspg4 mRNA in pericytes [PMID: 23785117]
		Dlk1	delta-like 1 homolog	Expression of mouse Dlk1 mRNA occurs in lung from 18.5 day-old embryonic mouse [PMID: 15452354]	DLK1 is selected as one of three new brain pericyte markers. [PMID: 16807374]
		Mcam	melanoma cell adhesion molecule	Expression of human MCAM mRNA occurs in A549 cells [PMID: 12649203]	Mcam is used as a typical pericyte marker [PMID: 18295964]
		Notch3	notch 3	Lung-related Mouse Phenotype	Zebrafish brain pericytes express notch3 and that notch3 mutant zebrafish have a deficit of brain pericytes and impaired blood-brain barrier function [PMID: 24306108]
		Pdgfrb	platelet derived growth factor receptor, beta polypeptide	Expression of human Pdgfrb mRNA occurs in connective tissue cells from human lung [PMID: 1315044]	Pdgfrb is expressed by developing vSMC/PC and lack of its signaling leads, not only to pericyte loss, but also to endothelial changes followed by capillary dilation (microaneurysm) and rupture [PMID: 9211853, 10375497]
		Rgs5	regulator of G-protein signaling 5	Expression of mouse Rgs5 mRNA occurs in VSMC cells from lung of 14.5 day-old embryonic mouse [PMID: 12598306]	RGS-5-positive cells in the wild-type embryos were identified as pericytes, and the expression pattern of RGS-5 strikingly overlapped with the expression pattern of PDGFR-β and NG2 [PMID: 16212810]
	C5: Matrix Fibroblasts	Col1a1	collagen, type I, alpha 1	Lung-related Mouse Phenotype	Expression of mouse Col1a1 mRNA occurs in fibroblasts from embryonic mouse [PMID: 11792318, 12426318]
		Fgf10	fibroblast growth factor 10	Lung-related Mouse Phenotype	Expression of mouse Fgf10 mRNA occurs in NIH/3T3 cells [PMID: 12598523] Expression of mouse Fgf10 mRNA occurs in 3t3 cells [PMID: 10212269]
		Fn1	fibronectin 1	Expression of mouse Fn [Fn1] mRNA occurs in lung from 18.5 day-old embryonic mouse [PMID: 10600892]	Expression of mouse Fn1 protein occurs in extracellular matrix from Mef cells [PMID: 9651579] Expression of mouse Fn1 protein occurs in extracellular matrix from fibroblast cell lines of embryonic mouse [PMID: 12359774]
	C7: Endothelial	Cav1	caveolin 1, caveolae protein	Lung-related Mouse Phenotype	Expression of mouse Cav1 protein occurs in endothelial cells from 17.0 day-old embryonic mouse developing lung mesenchyme developing blood vessels [PMID: 15067006] Expression of mouse Cav1 protein occurs in isolated endothelial cells from microvasculature mouse heart [PMID: 11701613]
		Cav2	caveolin 2	Lung-related Mouse Phenotype	Expression of mouse Cav2 protein occurs in endothelial cells from mouse [PMID: 10559965]
		Emcn	endomucin	Expressed in several human tissues including heart, kidney, and lung [PMID: 11418125 ]	Expression of mouse Emcn mRNA in purified endothelial cells from 8.5 day-old embryonic mouse occurs [PMID: 22535667] Expression of mouse Emcn protein occurs in vascular endothelial cells [PMID: 9864158]
		Pecam1	platelet/endothelial cell adhesion molecule 1	Lung-related Mouse Phenotype	Expression of mouse Cd31 [Pecam1] protein in endothelial cells from mouse lung [PMID: 20547866, 16926294, 19398582, 16075056, 15277216, 12736212]
		Tek	endothelial-specific receptor tyrosine kinase	Lung-related Mouse Phenotype	Expression of mouse Tie2 [Tek] mRNA occurs in endothelial cells [PMID: 8415706, 22535667, 12149214, 11124810] Expression of mouse Tie2 [Tek] protein occurs in endothelial cells [PMID: 12665569,15277216]
		Tie1	tyrosine kinase with immunoglobulin-like and EGF-like domains 1	Lung-related Mouse Phenotype	Expression of mouse Tie1 mRNA in purified endothelial cells from 8.5 day-old embryonic mouse occurs [PMID: 22535667] Expression of mouse Tie1 mRNA occurs in mouse endothelial cells [PMID: 15184386, 8415706]
	C8: Immune	Cd48	CD48 antigen	CD48 is critically involved in allergic eosinophilic airway inflammation [PMID: 17290046]	Expression of human CD48 protein occurs in cell surface from human monocytes [PMID: 16148114] Expression of human CD48 ANTIGEN [CD48] mRNA occurs in human monocytes [PMID: 15634905]
		Ctsa	cathepsin A	Lung-related Mouse Phenotype	Expression of mouse Ctsa protein occurs in immature phagosomes from J774 cells [PMID: 11149929]
		Cyba	cytochrome b-245, alpha polypeptide	Lung-related Mouse Phenotype	Expression of human CYBA protein occurs in blood monocyte [PMID: 11241298]
		Fcer1g	Fc receptor, IgE, high affinity I, gamma polypeptide	Expression of mouse Fcer1g mRNA occurs in circulating mononuclear phagocytes from lung of 8-12 week-old mouse. [PMID: 16034132]	Expression of human FCER1G mRNA in macrophages from human skin occurs [PMID: 25200712] Expression of human FCER1G protein occurs in human monocytes [PMID: 9490697]
		Fcgr2b	Fc receptor, IgG, low affinity Iib	Lung-related Mouse Phenotype	Expression of mouse Fcgr2b protein occurs in immortalized mouse macrophages [PMID: 11937564] Expression of mouse Fcgr2b protein occurs in mouse macrophages expressing mouse Mac1 [Itgam] protein [PMID: 10671203] Expression of human FCGR2B protein in human monocyte-derived macrophages occurs [PMID: 19834619]
	C9: Epithelial	Abca3	ATP-binding cassette, sub-family A (ABC1), member 3	Lung-related Mouse Phenotype	Localization of human ABCA3 protein occurs in alveolar epithelial lamellar bodies from lung of fetal human. [PMID: 11940594]
		Epcam	epithelial cell adhesion molecule	Expression of human EPCAM mRNA occurs in lung tissue [PMID: 10579350]	Expression of human EPCAM protein occurs in human epithelial cells [PMID: 9508783, 11259604].
		Foxa2	forkhead box A2	Lung-related Mouse Phenotype	Localization of human FOXA2 protein occurs in nuclei from neonatal human lung alveolar epithelium type II pneumocytes [PMID: 8668179]
		Gata6	GATA binding protein 6	Lung-related Mouse Phenotype	Expression of human GATA6 protein occurs in nuclei from human ovarian surface epithelium epithelial cells [PMID: 12941822]
		Hopx	HOP homeobox	Lung-related Mouse Phenotype	Expression of mouse Hopx mRNA occurs in epithelium from lung of 16.5 day-old embryonic mouse [PMID: 17428829, 12297046]
		Nkx2-1	NK2 homeobox 1	Lung-related Mouse Phenotype	Expression of mouse Nkx2-1 protein occurs in respiratory epithelium from lung [PMID: 11733512, 12399466]
		Pdpn	podoplanin	Lung-related Mouse Phenotype	Expression of mouse Pdpn protein occurs in AT1 from mouse lung [PMID: 15743802] Expression of mouse Pdpn mRNA in type I alveolar epithelial cells expressing mouse T1alpha [Pdpn] protein from mouse lung occurs [PMID: 22844121]
		Sftpc	surfactant associated protein C	Lung-related Mouse Phenotype	Expression of mouse Sftpc protein occurs in alveolar type II epithelial cells from 19.5 day-old embryonic mouse [PMID: 17909629]
	Associations of markers and lung-related mouse phenotypes were obtained from MGI “respiratory system phenotype” annotations at http://www.informatics.jax.org/mp/annotations/MP:0005388 [Retrieved on Aug. 6, 2014].
