# Supplementary material for: SINCERA: A Pipeline for Single-Cell RNA-Seq Profiling Analysis
Source: PLoS Comput Biol. 2015 Nov 24;11(11):e1004575. doi: 10.1371/journal.pcbi.1004575 (PMC4658017; doi:10.1371/journal.pcbi.1004575)
Supplement: S3 Table — The enriched cell types for each cluster were ranked in the increasing order of p-value of one-tailed Fisher’s exact test. (XLSX) [file pcbi.1004575.s024.xlsx]

## Sheet: CellType Enrichment
	S3 Table. Enriched Cell Types for Each Cluster Using Cluster Specific Differentially Expressed Genes. The enriched cell types for each cluster were ranked in the increasing order of p-value of one-tailed Fisher’s exact test.
	CELL TYPE	P-VALUE	CLUSTER
	large pre-BII cell	1.83505e-48	C1
	primary chondrocyte	1.00839e-47	C1
	germinal center B cell	2.20038e-36	C1
	344SQ cells with control vector	4.99662e-33	C1
	multiple myeloma tumor cell	1.02731e-27	C1
	Neuronally differentiated P19 cells	2.20659e-27	C1
	thymocyte	9.66933e-26	C1
	neural stem cell	1.44259e-25	C1
	plasma B cell	2.90379e-24	C1
	cutaneous squamous cell carcinoma	3.08451e-24	C1
	erythroblast	1.00655e-23	C1
	basophilic erythroblast	2.36519e-23	C1
	activated natural killer cell	4.79467e-22	C1
	undifferentiated P19 cells	7.83482e-21	C1
	neural crest stem cell	2.63519e-19	C1
	megakaryocyte progenitor	3.37107e-18	C1
	induced neural stem cell	1.24404e-16	C1
	epiblast cell	1.08996e-15	C1
	preadipocyte	1.57819e-15	C1
	Embryoid body cells	8.64936e-12	C1
	B220- CD138+ bone marrow plasma cells	2.45193e-11	C1
	CD4-positive regulatory T cell	8.3795e-11	C1
	CD45-	5.86813e-10	C1
	reticulocyte	1.49275e-09	C1
	not specified	4.0201e-09	C1
	natural killer cell	1.25877e-08	C1
	proerythroblast	1.79705e-08	C1
	primordial germ cell	4.60978e-08	C1
	myeloid progenitor cell	2.83214e-07	C1
	brown preadipocyte	3.23674e-07	C1
	T regulatory cell	4.93612e-06	C1
	Th2	5.04001e-06	C1
	lower-SP HSC	1.33282e-05	C1
	germinal vesicle oocyte	2.16285e-05	C1
	LGMP derived from MLL-AF9 transduced GMP	3.00582e-05	C1
	resting bulk splenocyte	5.617e-05	C1
	pre-B-I cell	5.93925e-05	C1
	GMP	7.14075e-05	C1
	somatic cell	8.5186e-05	C1
	GABAergic interneuron	9.50504e-05	C1
	LGMP derived from Hoxa9/Meis1a transduced GMP	0.000554811	C1
	pre-B ALL Bin2	0.000770363	C1
	CD4+CD25+ regulatory T cell	0.00113056	C1
	Th1	0.00115896	C1
	T cell	0.00208715	C1
	granule cell precursor	0.00288581	C1
	iPS	0.00291433	C1
	memory B cell	0.00306852	C1
	mammary luminal ER+ cell	0.00383676	C1
	mammary luminal ER- cell	0.00383676	C1
	germ cell	0.00457918	C1
	Schwann cell percursor	0.0048802	C1
	mesenchymal cell	0.00569682	C1
	undifferentiated ES cells	0.00610149	C1
	R1 mouse embryonic stem cells stably transfected with shRNA mismatch control sequence	0.00774742	C1
	naive B cell	0.0119137	C1
	HSC	0.01266	C1
	skin epidermis	0.0129763	C1
	CMP	0.016102	C1
	344SQ cells with miR-34a overexpression	0.0218047	C1
	primary osteoblast	0.0220839	C1
	Bcl6 +/+ BCR-ABL1-transformed B cell precursor	0.02486	C1
	Bcl6 -/- BCR-ABL1-transformed B cell precursor	0.02486	C1
	CD11c+ conventional dendritic cells from lymph node	0.0299017	C1
	Ckit- CD31+ CD45- cells	0.0302729	C1
	CD4-positive	0.0355741	C1
	EB cells cultured with a hematopietic cytokine cocktail for 10 days	0.0390809	C1
	undifferentiated MEF cells	0.0405756	C1
	lung epithelial cells from tracheas of Gprc5a wild_type	0.0431707	C1
	T-reg_control-treated	0.0462459	C1
	T regulatory cells anti-ICOS-treated	0.0525138	C1
	macrophage	0.0565386	C1
	intermediolateral column motoneuron	0.0608887	C1
	B220+ B cell	0.0613482	C1
	hair follicle bulge	0.0655498	C1
	Neuronally differentiated MEF cells	0.0716031	C1
	mix of orthochromatic and polychromatophilic erythroblast	0.0804596	C1
	pre-B ALL 8093	0.0971956	C1
	resting natural killer cell	0.109901	C1
	Megakaryocytes	0.111432	C1
	hematopoietic stem cell	0.12361	C1
	mesenteric LN_CD4+CD25+	0.128868	C1
	mesenteric LN_CD4+CD25-	0.128868	C1
	hindlimb distal mesenchymal cell	0.140389	C1
	megakaryocyte	0.143889	C1
	granulocyte-macrophage progenitor	0.179132	C1
	inner cell mass	0.20981	C1
	B220+ CD23+ spleen B cells	0.226529	C1
	mammary basal/myoepithelial cell	0.254175	C1
	small pre-B-II cell	0.26122	C1
	metaphase II oocyte	0.265023	C1
	R1 mouse embryonic stem cells stably transfected with Pcl2 shRNA sequence	0.28364	C1
	CD4+CD25+	0.292649	C1
	CD4+CD25-	0.292649	C1
	adipocyte	0.342556	C1
	mouse embryonic fibroblast	0.359487	C1
	T cell lymphoma	0.361146	C1
	nontransformed thymocyte	0.361746	C1
	glutamatergic neuron	0.363438	C1
	upper-SP HSC	0.366009	C1
	tumor cell	0.454651	C1
	VSEL	0.493006	C1
	CD45-positive	0.509375	C1
	OT-1 CD8aa+TCRab+ T cells	0.515428	C1
	EB cells cultured with a hematopietic cytokine cocktail for 20 days	0.520037	C1
	lateral motoneuron	0.529044	C1
	Ckti+ CD31+ CD45- cells	0.602125	C1
	GABAergic neuron	0.653886	C1
	CD8aa Tregs	0.655584	C1
	primary dermal fibroblast	0.665193	C1
	CD4-positive T cell	0.742352	C1
	mature Schwann cell	0.756107	C1
	neural stem/progenitor cell	0.773646	C1
	naive CD4-positive T cell	0.786518	C1
	T effector cell	0.823804	C1
	embryonic stem cell	0.842373	C1
	lung epithelial cells from tracheas of Gprc5a knockout mouse	0.870471	C1
	pachytene spermatocyte	0.907869	C1
	CD4+CD25- T helper cell	1	C1
	white preadipocyte	1	C1
	peripheral LN_CD4+CD25+	1	C1
	peripheral LN_CD4+CD25-	1	C1
	mammary basal/myoepithelial cell	6.03762e-14	C2
	CD45-	7.56353e-12	C2
	Ckit- CD31+ CD45- cells	1.32103e-10	C2
	mouse embryonic fibroblast	3.6531e-10	C2
	mesenchymal cell	4.59541e-10	C2
	somatic cell	8.36637e-10	C2
	multiple myeloma tumor cell	1.60045e-06	C2
	white preadipocyte	2.71625e-05	C2
	GABAergic neuron	0.000128582	C2
	embryonic stem cell	0.000168792	C2
	macrophage	0.000313602	C2
	neural stem/progenitor cell	0.000599933	C2
	R1 mouse embryonic stem cells stably transfected with shRNA mismatch control sequence	0.000829266	C2
	hair follicle bulge	0.000946043	C2
	preadipocyte	0.00310514	C2
	Schwann cell percursor	0.00380004	C2
	basophilic erythroblast	0.00583899	C2
	primary chondrocyte	0.00736365	C2
	T regulatory cell	0.0090178	C2
	metaphase II oocyte	0.00918028	C2
	T effector cell	0.0102658	C2
	myoepithelial cell	0.0106653	C2
	Embryoid body cells	0.0137645	C2
	pachytene spermatocyte	0.0147564	C2
	inner cell mass	0.0152446	C2
	granule cell precursor	0.0156308	C2
	primary osteoblast	0.0174004	C2
	undifferentiated MEF cells	0.021038	C2
	induced neural stem cell	0.0228662	C2
	EB cells cultured with a hematopietic cytokine cocktail for 10 days	0.0313502	C2
	intermediolateral column motoneuron	0.0320494	C2
	primary dermal fibroblast	0.0405159	C2
	primordial germ cell	0.0513789	C2
	skin epidermis	0.0558131	C2
	Neuronally differentiated MEF cells	0.057923	C2
	pre-B ALL 8093	0.0592882	C2
	forelimb proximal mesenchymal cell	0.0667809	C2
	conventional dendritic cell	0.0756869	C2
	lung epithelial cells from tracheas of Gprc5a knockout mouse	0.0800229	C2
	LGMP derived from Hoxa9/Meis1a transduced GMP	0.0894219	C2
	small pre-B-II cell	0.095342	C2
	brown preadipocyte	0.0955251	C2
	germinal vesicle oocyte	0.113866	C2
	naive CD4-positive T cell	0.119315	C2
	R1 mouse embryonic stem cells stably transfected with Pcl2 shRNA sequence	0.129569	C2
	mesenteric LN_CD4+CD25+	0.133151	C2
	mesenteric LN_CD4+CD25-	0.133151	C2
	B220- CD138+ bone marrow plasma cells	0.135903	C2
	nontransformed thymocyte	0.138091	C2
	immature B cell	0.148849	C2
	344SQ cells with miR-34a overexpression	0.155658	C2
	thymic tumor	0.157966	C2
	CD4+CD25+ regulatory T cell	0.173774	C2
	CMP	0.185323	C2
	naive B cell	0.195822	C2
	T cell	0.19958	C2
	resting bulk splenocyte	0.217539	C2
	lateral motoneuron	0.220582	C2
	mature Schwann cell	0.230228	C2
	megakaryocyte	0.251478	C2
	mammary luminal ER+ cell	0.260973	C2
	mammary luminal ER- cell	0.260973	C2
	EB cells cultured with a hematopietic cytokine cocktail for 20 days	0.261944	C2
	hematopoietic stem cell	0.263116	C2
	mix of orthochromatic and polychromatophilic erythroblast	0.311334	C2
	natural killer cell	0.315372	C2
	CD4+CD25- T helper cell	0.31646	C2
	erythroblast	0.319008	C2
	CD45-positive	0.355448	C2
	memory B cell	0.426272	C2
	glutamatergic neuron	0.426896	C2
	neural crest stem cell	0.435552	C2
	Th2	0.468495	C2
	germ cell	0.470978	C2
	adipocyte	0.475899	C2
	not specified	0.476361	C2
	lung epithelial cells from tracheas of Gprc5a wild_type	0.479377	C2
	megakaryocyte progenitor	0.498831	C2
	epiblast cell	0.502121	C2
	plasma B cell	0.504796	C2
	Bcl6 +/+ BCR-ABL1-transformed B cell precursor	0.522864	C2
	Bcl6 -/- BCR-ABL1-transformed B cell precursor	0.522864	C2
	neural stem cell	0.530684	C2
	undifferentiated P19 cells	0.549936	C2
	thymocyte	0.550701	C2
	CD4-positive	0.554012	C2
	B220+ B cell	0.558298	C2
	upper-SP HSC	0.596593	C2
	B220+ CD23+ spleen B cells	0.599822	C2
	T cell lymphoma	0.604008	C2
	germinal center B cell	0.606847	C2
	epithelial cell	0.608337	C2
	reticulocyte	0.616573	C2
	VSEL	0.634537	C2
	undifferentiated ES cells	0.650274	C2
	T-reg_control-treated	0.659	C2
	lower-SP HSC	0.683835	C2
	CD8aa Tregs	0.694025	C2
	T regulatory cells anti-ICOS-treated	0.721575	C2
	myeloid progenitor cell	0.725801	C2
	resting natural killer cell	0.761972	C2
	pre-B ALL Bin2	0.766121	C2
	Megakaryocytes	0.799572	C2
	Neuronally differentiated P19 cells	0.848527	C2
	Th1	0.86114	C2
	HSC	1	C2
	proerythroblast	1	C2
	cutaneous squamous cell carcinoma	1	C2
	GABAergic interneuron	1	C2
	LGMP derived from MLL-AF9 transduced GMP	1	C2
	344SQ cells with control vector	1	C2
	iPS	1	C2
	somatic cell	6.68362e-14	C3
	mammary basal/myoepithelial cell	4.77264e-13	C3
	CD45-	2.84804e-12	C3
	mesenchymal cell	1.15699e-08	C3
	Ckit- CD31+ CD45- cells	5.71291e-08	C3
	Schwann cell percursor	1.07427e-07	C3
	mouse embryonic fibroblast	4.9989e-07	C3
	T cell	7.2831e-07	C3
	EB cells cultured with a hematopietic cytokine cocktail for 10 days	1.40636e-06	C3
	R1 mouse embryonic stem cells stably transfected with shRNA mismatch control sequence	9.13514e-06	C3
	multiple myeloma tumor cell	1.86943e-05	C3
	Neuronally differentiated MEF cells	3.3856e-05	C3
	mature Schwann cell	4.27869e-05	C3
	macrophage	5.22931e-05	C3
	granule cell precursor	6.33841e-05	C3
	intermediolateral column motoneuron	8.59463e-05	C3
	undifferentiated MEF cells	0.000131154	C3
	white preadipocyte	0.000255106	C3
	T regulatory cell	0.000686399	C3
	GABAergic neuron	0.000916513	C3
	preadipocyte	0.0014755	C3
	pre-B-I cell	0.00155776	C3
	CD4-positive T cell	0.00180608	C3
	embryonic stem cell	0.00190227	C3
	resting natural killer cell	0.0025227	C3
	neural stem/progenitor cell	0.0049267	C3
	small pre-B-II cell	0.00515787	C3
	natural killer cell	0.00667878	C3
	CD11c+ conventional dendritic cells from lymph node	0.00773954	C3
	epiblast cell	0.00990247	C3
	myoepithelial cell	0.011238	C3
	hematopoietic stem cell	0.0152441	C3
	T cell lymphoma	0.0155883	C3
	T effector cell	0.0216086	C3
	large pre-BII cell	0.026665	C3
	proerythroblast	0.0273263	C3
	344SQ cells with control vector	0.0276303	C3
	lower-SP HSC	0.0306022	C3
	cutaneous squamous cell carcinoma	0.0345789	C3
	CD4+CD25+ regulatory T cell	0.045191	C3
	pachytene spermatocyte	0.0469706	C3
	reticulocyte	0.0519403	C3
	metaphase II oocyte	0.0527384	C3
	CMP	0.0567005	C3
	not specified	0.0616214	C3
	lung epithelial cells from tracheas of Gprc5a wild_type	0.064221	C3
	megakaryocyte	0.072636	C3
	primary chondrocyte	0.0944711	C3
	resting bulk splenocyte	0.100575	C3
	VSEL	0.103935	C3
	undifferentiated P19 cells	0.115725	C3
	EB cells cultured with a hematopietic cytokine cocktail for 20 days	0.126308	C3
	OT-1 CD8aa+TCRab+ T cells	0.134495	C3
	Megakaryocytes	0.134502	C3
	primary dermal fibroblast	0.140596	C3
	mesenteric LN_CD4+CD25+	0.144933	C3
	mesenteric LN_CD4+CD25-	0.144933	C3
	nontransformed thymocyte	0.14498	C3
	GMP	0.154997	C3
	induced neural stem cell	0.160741	C3
	thymic tumor	0.165748	C3
	memory B cell	0.183177	C3
	megakaryocyte progenitor	0.184243	C3
	CD4+CD25+	0.186168	C3
	CD4+CD25-	0.186168	C3
	B220+ CD23+ spleen B cells	0.19621	C3
	hair follicle bulge	0.197563	C3
	T-reg_control-treated	0.20335	C3
	CD4-positive	0.206021	C3
	naive B cell	0.215951	C3
	Th2	0.216895	C3
	lateral motoneuron	0.231001	C3
	mammary luminal ER+ cell	0.266231	C3
	mammary luminal ER- cell	0.266231	C3
	Ckti+ CD31+ CD45- cells	0.27493	C3
	CD11c+ conventional dendritic cells from spleen	0.276306	C3
	344SQ cells with miR-34a overexpression	0.280426	C3
	LGMP derived from MLL-AF9 transduced GMP	0.290735	C3
	CD4-positive regulatory T cell	0.340159	C3
	peripheral LN_CD4+CD25+	0.346928	C3
	peripheral LN_CD4+CD25-	0.346928	C3
	primary osteoblast	0.360806	C3
	naive CD4-positive T cell	0.364888	C3
	pre-B ALL Bin2	0.369977	C3
	B220- CD138+ bone marrow plasma cells	0.405085	C3
	inner cell mass	0.424166	C3
	brown preadipocyte	0.430561	C3
	CD8aa Tregs	0.431217	C3
	neural crest stem cell	0.449485	C3
	mix of orthochromatic and polychromatophilic erythroblast	0.467139	C3
	Embryoid body cells	0.484019	C3
	pre-B ALL 8093	0.489413	C3
	CD45-positive	0.506004	C3
	plasma B cell	0.50711	C3
	primordial germ cell	0.532055	C3
	LGMP derived from Hoxa9/Meis1a transduced GMP	0.534139	C3
	Th1	0.611293	C3
	thymocyte	0.699062	C3
	T regulatory cells anti-ICOS-treated	0.722258	C3
	B220+ B cell	0.772232	C3
	lung epithelial cells from tracheas of Gprc5a knockout mouse	0.782527	C3
	germinal center B cell	0.79909	C3
	erythroblast	0.811955	C3
	germ cell	0.812379	C3
	undifferentiated ES cells	0.825802	C3
	CD4+CD25- T helper cell	0.84449	C3
	germinal vesicle oocyte	0.84983	C3
	upper-SP HSC	1	C3
	neural stem cell	1	C3
	Neuronally differentiated P19 cells	1	C3
	adipocyte	1	C3
	basophilic erythroblast	1	C3
	R1 mouse embryonic stem cells stably transfected with Pcl2 shRNA sequence	1	C3
	activated natural killer cell	1	C3
	glutamatergic neuron	1	C3
	GABAergic interneuron	1	C3
	HSC	1	C3
	myeloid progenitor cell	1	C3
	reticulocyte	8.27345e-06	C4
	induced neural stem cell	0.000369297	C4
	basophilic erythroblast	0.0014826	C4
	undifferentiated ES cells	0.00574852	C4
	not specified	0.0110601	C4
	germinal vesicle oocyte	0.0163467	C4
	VSEL	0.026163	C4
	Embryoid body cells	0.0265989	C4
	CMP	0.0271032	C4
	Bcl6 +/+ BCR-ABL1-transformed B cell precursor	0.0373292	C4
	Bcl6 -/- BCR-ABL1-transformed B cell precursor	0.0373292	C4
	OT-1 CD8aa+TCRab+ T cells	0.0410298	C4
	CD4+CD25+ regulatory T cell	0.0461677	C4
	Th2	0.0511835	C4
	pre-B ALL 8093	0.0546149	C4
	somatic cell	0.0574422	C4
	multiple myeloma tumor cell	0.0636696	C4
	undifferentiated MEF cells	0.0830559	C4
	proerythroblast	0.0841676	C4
	primordial germ cell	0.094577	C4
	neural stem cell	0.0959774	C4
	CD4-positive regulatory T cell	0.109369	C4
	megakaryocyte	0.114081	C4
	B220+ B cell	0.117401	C4
	brown preadipocyte	0.125165	C4
	hematopoietic stem cell	0.1284	C4
	primary chondrocyte	0.133922	C4
	Schwann cell percursor	0.137808	C4
	skin epidermis	0.140625	C4
	activated natural killer cell	0.145493	C4
	CD45-positive	0.146081	C4
	hair follicle bulge	0.155416	C4
	macrophage	0.160284	C4
	resting natural killer cell	0.172391	C4
	primary osteoblast	0.173106	C4
	Neuronally differentiated P19 cells	0.18948	C4
	mammary basal/myoepithelial cell	0.195682	C4
	primary dermal fibroblast	0.198494	C4
	adipocyte	0.203747	C4
	mix of orthochromatic and polychromatophilic erythroblast	0.219306	C4
	CD4+CD25+	0.250547	C4
	CD4+CD25-	0.250547	C4
	LGMP derived from Hoxa9/Meis1a transduced GMP	0.255151	C4
	CD4-positive	0.268805	C4
	interferon producing killer dendritic cell	0.270816	C4
	CD4-positive T cell	0.271165	C4
	glutamatergic neuron	0.301742	C4
	pre-B ALL Bin2	0.304503	C4
	lung epithelial cells from tracheas of Gprc5a wild_type	0.304887	C4
	germinal center B cell	0.310731	C4
	mammary luminal ER+ cell	0.320345	C4
	mammary luminal ER- cell	0.320345	C4
	mesenchymal cell	0.332061	C4
	lung epithelial cells from tracheas of Gprc5a knockout mouse	0.335965	C4
	small pre-B-II cell	0.343773	C4
	memory B cell	0.358645	C4
	T regulatory cells anti-ICOS-treated	0.366611	C4
	cutaneous squamous cell carcinoma	0.368088	C4
	pachytene spermatocyte	0.375735	C4
	intermediolateral column motoneuron	0.376488	C4
	T effector cell	0.395152	C4
	GABAergic interneuron	0.413196	C4
	mature Schwann cell	0.438729	C4
	upper-SP HSC	0.441994	C4
	T cell lymphoma	0.442215	C4
	EB cells cultured with a hematopietic cytokine cocktail for 20 days	0.445575	C4
	granule cell precursor	0.446186	C4
	neural crest stem cell	0.461067	C4
	neural stem/progenitor cell	0.461554	C4
	nontransformed thymocyte	0.464608	C4
	natural killer cell	0.48549	C4
	immature B cell	0.492146	C4
	Th1	0.494608	C4
	T regulatory cell	0.495813	C4
	R1 mouse embryonic stem cells stably transfected with Pcl2 shRNA sequence	0.498825	C4
	epiblast cell	0.503864	C4
	CD45-	0.51166	C4
	thymic tumor	0.514627	C4
	CD4+CD25- T helper cell	0.557411	C4
	undifferentiated P19 cells	0.557587	C4
	pre-B-I cell	0.595082	C4
	344SQ cells with miR-34a overexpression	0.603505	C4
	344SQ cells with control vector	0.608707	C4
	resting bulk splenocyte	0.61058	C4
	naive B cell	0.6196	C4
	preadipocyte	0.619674	C4
	erythroblast	0.630538	C4
	granulocyte-macrophage progenitor	0.64424	C4
	megakaryocyte progenitor	0.656491	C4
	embryonic stem cell	0.671739	C4
	peripheral LN_CD4+CD25+	0.687463	C4
	peripheral LN_CD4+CD25-	0.687463	C4
	LGMP derived from MLL-AF9 transduced GMP	0.692033	C4
	HSC	0.695581	C4
	CD8aa Tregs	0.706491	C4
	white preadipocyte	0.725312	C4
	plasma B cell	0.740306	C4
	R1 mouse embryonic stem cells stably transfected with shRNA mismatch control sequence	0.751081	C4
	T cell	0.756251	C4
	metaphase II oocyte	0.78867	C4
	epithelial cell	0.798003	C4
	GABAergic neuron	0.799499	C4
	germ cell	0.812307	C4
	naive CD4-positive T cell	0.821095	C4
	B220- CD138+ bone marrow plasma cells	0.834674	C4
	Neuronally differentiated MEF cells	0.838928	C4
	lower-SP HSC	0.847	C4
	GMP	0.888188	C4
	B220+ CD23+ spleen B cells	0.898126	C4
	mesenteric LN_CD4+CD25+	1	C4
	mesenteric LN_CD4+CD25-	1	C4
	T-reg_control-treated	1	C4
	Megakaryocytes	1	C4
	iPS	1	C4
	thymocyte	1	C4
	CD11c+ conventional dendritic cells from spleen	1	C4
	mouse embryonic fibroblast	1	C4
	Ckit- CD31+ CD45- cells	1	C4
	EB cells cultured with a hematopietic cytokine cocktail for 10 days	1	C4
	pre-neoplastic cell	1	C4
	myeloid progenitor cell	1	C4
	CD11c+ conventional dendritic cells from lymph node	1	C4
	lateral motoneuron	1	C4
	mammary basal/myoepithelial cell	4.3183e-44	C5
	CD45-	1.4176e-41	C5
	multiple myeloma tumor cell	5.69445e-35	C5
	somatic cell	8.33291e-34	C5
	mesenchymal cell	1.93314e-33	C5
	mouse embryonic fibroblast	1.46099e-31	C5
	Neuronally differentiated MEF cells	3.43576e-21	C5
	undifferentiated MEF cells	1.48007e-20	C5
	Ckit- CD31+ CD45- cells	1.06728e-17	C5
	macrophage	1.21625e-16	C5
	intermediolateral column motoneuron	6.64425e-15	C5
	white preadipocyte	9.6571e-14	C5
	Schwann cell percursor	2.29741e-10	C5
	preadipocyte	7.57482e-10	C5
	GABAergic neuron	8.42671e-10	C5
	embryonic stem cell	1.18625e-09	C5
	R1 mouse embryonic stem cells stably transfected with shRNA mismatch control sequence	4.09772e-08	C5
	CD4+CD25+ regulatory T cell	8.19404e-08	C5
	T effector cell	1.8838e-07	C5
	granule cell precursor	1.95954e-07	C5
	CD45-positive	2.69958e-07	C5
	mature Schwann cell	3.69442e-07	C5
	T regulatory cell	9.97169e-07	C5
	primary chondrocyte	3.77628e-06	C5
	basophilic erythroblast	9.29656e-06	C5
	primary dermal fibroblast	1.10116e-05	C5
	neural stem/progenitor cell	1.18031e-05	C5
	hair follicle bulge	4.15126e-05	C5
	EB cells cultured with a hematopietic cytokine cocktail for 10 days	5.98788e-05	C5
	thymocyte	0.000279107	C5
	344SQ cells with miR-34a overexpression	0.000376538	C5
	hematopoietic stem cell	0.000383651	C5
	granulocyte-macrophage progenitor	0.000527615	C5
	LGMP derived from MLL-AF9 transduced GMP	0.000603718	C5
	induced neural stem cell	0.000690146	C5
	megakaryocyte	0.000815222	C5
	LGMP derived from Hoxa9/Meis1a transduced GMP	0.00152052	C5
	germinal vesicle oocyte	0.00247096	C5
	undifferentiated P19 cells	0.00264986	C5
	germ cell	0.00294574	C5
	Megakaryocytes	0.00461754	C5
	OT-1 CD8aa+TCRab+ T cells	0.00830976	C5
	CD11c+ conventional dendritic cells from lymph node	0.00975484	C5
	VSEL	0.0107146	C5
	not specified	0.0113423	C5
	resting bulk splenocyte	0.0114294	C5
	peripheral LN_CD4+CD25+	0.0122058	C5
	peripheral LN_CD4+CD25-	0.0122058	C5
	reticulocyte	0.0126583	C5
	T cell	0.0131453	C5
	pre-neoplastic cell	0.014569	C5
	tumor cell	0.0152052	C5
	CD4-positive T cell	0.0172767	C5
	Th2	0.0181268	C5
	epithelial colony-forming cell	0.0237192	C5
	lung epithelial cells from tracheas of Gprc5a knockout mouse	0.0259306	C5
	mix of orthochromatic and polychromatophilic erythroblast	0.0346987	C5
	resting natural killer cell	0.0432504	C5
	forelimb proximal mesenchymal cell	0.0490035	C5
	metaphase II oocyte	0.0547745	C5
	neural stem cell	0.0602659	C5
	glutamatergic neuron	0.0638935	C5
	plasmacytoid dendritic cell	0.0662712	C5
	cutaneous squamous cell carcinoma	0.066365	C5
	CD4-positive regulatory T cell	0.0687502	C5
	B220+ B cell	0.0743125	C5
	T cell lymphoma	0.0791395	C5
	Neuronally differentiated P19 cells	0.0895993	C5
	inner cell mass	0.0977055	C5
	activated natural killer cell	0.100945	C5
	adipocyte	0.100949	C5
	Th1	0.102979	C5
	T-reg_control-treated	0.115248	C5
	lung epithelial cells from tracheas of Gprc5a wild_type	0.128003	C5
	pachytene spermatocyte	0.133094	C5
	CD4+CD25- T helper cell	0.133548	C5
	B220- CD138+ bone marrow plasma cells	0.13467	C5
	myeloid progenitor cell	0.14958	C5
	megakaryocyte progenitor	0.169551	C5
	erythroblast	0.171132	C5
	CD11c+ conventional dendritic cells from spleen	0.171754	C5
	mature B cell	0.181751	C5
	naive CD4-positive T cell	0.189051	C5
	thymic tumor	0.190662	C5
	R1 mouse embryonic stem cells stably transfected with Pcl2 shRNA sequence	0.19793	C5
	hindlimb distal mesenchymal cell	0.207038	C5
	mammary luminal ER+ cell	0.207353	C5
	mammary luminal ER- cell	0.207353	C5
	memory B cell	0.214198	C5
	upper-SP HSC	0.220952	C5
	skin epidermis	0.230453	C5
	naive B cell	0.236037	C5
	natural killer cell	0.259684	C5
	pre-B-I cell	0.263377	C5
	brown preadipocyte	0.277971	C5
	neural crest stem cell	0.29065	C5
	GABAergic interneuron	0.317868	C5
	pre-B ALL 8093	0.320479	C5
	primary osteoblast	0.329576	C5
	iPS	0.336297	C5
	epiblast cell	0.338878	C5
	proerythroblast	0.385482	C5
	CD4+CD25+	0.403536	C5
	CD4+CD25-	0.403536	C5
	B220+ CD23+ spleen B cells	0.46614	C5
	CD8aa Tregs	0.469052	C5
	pre-B ALL Bin2	0.483942	C5
	nontransformed thymocyte	0.497706	C5
	GMP	0.499183	C5
	Embryoid body cells	0.50637	C5
	mesenteric LN_CD4+CD25+	0.545042	C5
	mesenteric LN_CD4+CD25-	0.545042	C5
	Bcl6 +/+ BCR-ABL1-transformed B cell precursor	0.586467	C5
	Bcl6 -/- BCR-ABL1-transformed B cell precursor	0.586467	C5
	CD4-positive	0.592851	C5
	undifferentiated ES cells	0.599487	C5
	T regulatory cells anti-ICOS-treated	0.6074	C5
	344SQ cells with control vector	0.626161	C5
	germinal center B cell	0.629667	C5
	EB cells cultured with a hematopietic cytokine cocktail for 20 days	0.678104	C5
	primordial germ cell	0.76534	C5
	CMP	0.766274	C5
	lower-SP HSC	0.853738	C5
	HSC	0.900941	C5
	plasma B cell	1	C5
	large pre-BII cell	1	C5
	Ckti+ CD31+ CD45- cells	1	C5
	lateral motoneuron	1	C5
	reticulocyte	0.000481827	C6
	CD4+CD25+ regulatory T cell	0.00639573	C6
	primordial germ cell	0.0076319	C6
	CD4+CD25+	0.0212711	C6
	CD4+CD25-	0.0212711	C6
	lateral motoneuron	0.0355045	C6
	T regulatory cells anti-ICOS-treated	0.0461203	C6
	CD45-	0.055015	C6
	T regulatory cell	0.0590382	C6
	epiblast cell	0.0675179	C6
	myeloid progenitor cell	0.0980985	C6
	preadipocyte	0.0982063	C6
	LGMP derived from Hoxa9/Meis1a transduced GMP	0.103653	C6
	CD45-positive	0.104292	C6
	T effector cell	0.1097	C6
	memory B cell	0.112557	C6
	neural stem cell	0.129651	C6
	erythroblast	0.143332	C6
	GABAergic interneuron	0.154668	C6
	lung epithelial cells from tracheas of Gprc5a wild_type	0.165605	C6
	R1 mouse embryonic stem cells stably transfected with shRNA mismatch control sequence	0.178205	C6
	somatic cell	0.185633	C6
	mammary basal/myoepithelial cell	0.189579	C6
	conventional dendritic cell	0.201566	C6
	pre-B ALL 8093	0.209076	C6
	resting bulk splenocyte	0.216529	C6
	344SQ cells with control vector	0.217216	C6
	small pre-B-II cell	0.249171	C6
	embryoid body	0.253009	C6
	not specified	0.266651	C6
	granulocyte-macrophage progenitor	0.267303	C6
	plasma B cell	0.28259	C6
	white preadipocyte	0.288156	C6
	EB cells cultured with a hematopietic cytokine cocktail for 20 days	0.293548	C6
	Megakaryocytes	0.297288	C6
	mix of orthochromatic and polychromatophilic erythroblast	0.297294	C6
	germ cell	0.313054	C6
	T cell	0.314167	C6
	peripheral LN_CD4+CD25+	0.320414	C6
	peripheral LN_CD4+CD25-	0.320414	C6
	T-reg_control-treated	0.321092	C6
	iPS	0.330494	C6
	primary osteoblast	0.336109	C6
	activated natural killer cell	0.336611	C6
	B220- CD138+ bone marrow plasma cells	0.374395	C6
	Schwann cell percursor	0.375834	C6
	neural stem/progenitor cell	0.376233	C6
	neural crest stem cell	0.377904	C6
	mature B cell	0.378953	C6
	proerythroblast	0.379531	C6
	B220+ B cell	0.383498	C6
	skin epidermis	0.445544	C6
	resting natural killer cell	0.466616	C6
	embryonic stem cell	0.472159	C6
	pachytene spermatocyte	0.475182	C6
	mesenchymal cell	0.490652	C6
	GMP	0.495571	C6
	megakaryocyte	0.496668	C6
	Ckit- CD31+ CD45- cells	0.53318	C6
	basophilic erythroblast	0.537348	C6
	GABAergic neuron	0.537476	C6
	Neuronally differentiated MEF cells	0.537479	C6
	germinal center B cell	0.539953	C6
	induced neural stem cell	0.541615	C6
	macrophage	0.541776	C6
	undifferentiated P19 cells	0.553002	C6
	CD4-positive regulatory T cell	0.559924	C6
	CMP	0.56804	C6
	VSEL	0.57211	C6
	Ckti+ CD31+ CD45- cells	0.582041	C6
	CD11c+ conventional dendritic cells from spleen	0.584189	C6
	naive CD4-positive T cell	0.588104	C6
	R1 mouse embryonic stem cells stably transfected with Pcl2 shRNA sequence	0.588832	C6
	megakaryocyte progenitor	0.591747	C6
	Th2	0.593048	C6
	LGMP derived from MLL-AF9 transduced GMP	0.632678	C6
	multiple myeloma tumor cell	0.632788	C6
	CD4+CD25- T helper cell	0.634274	C6
	thymocyte	0.639674	C6
	upper-SP HSC	0.640909	C6
	OT-1 CD8aa+TCRab+ T cells	0.659717	C6
	primary dermal fibroblast	0.662253	C6
	inner cell mass	0.662379	C6
	344SQ cells with miR-34a overexpression	0.670355	C6
	undifferentiated ES cells	0.690805	C6
	mesenteric LN_CD4+CD25+	0.704511	C6
	mesenteric LN_CD4+CD25-	0.704511	C6
	hair follicle bulge	0.705318	C6
	intermediolateral column motoneuron	0.726071	C6
	CD4-positive T cell	0.735055	C6
	lung epithelial cells from tracheas of Gprc5a knockout mouse	0.737295	C6
	T cell lymphoma	0.747819	C6
	glutamatergic neuron	0.754891	C6
	mammary luminal ER+ cell	0.788785	C6
	mammary luminal ER- cell	0.788785	C6
	metaphase II oocyte	0.870523	C6
	HSC	0.874061	C6
	naive B cell	0.8796	C6
	EB cells cultured with a hematopietic cytokine cocktail for 10 days	0.889137	C6
	adipocyte	0.889191	C6
	hematopoietic stem cell	0.89536	C6
	undifferentiated MEF cells	0.901802	C6
	mouse embryonic fibroblast	0.90612	C6
	germinal vesicle oocyte	1	C6
	Th1	1	C6
	Neuronally differentiated P19 cells	1	C6
	cutaneous squamous cell carcinoma	1	C6
	pre-B ALL Bin2	1	C6
	B220+ CD23+ spleen B cells	1	C6
	natural killer cell	1	C6
	Embryoid body cells	1	C6
	granule cell precursor	1	C6
	primary chondrocyte	1	C6
	CD8aa Tregs	1	C6
	lower-SP HSC	1	C6
	pre-neoplastic cell	1	C6
	Ckit- CD31+ CD45- cells	7.44256e-66	C7
	mesenchymal cell	2.25204e-31	C7
	multiple myeloma tumor cell	4.92919e-21	C7
	brown preadipocyte	1.55597e-14	C7
	granule cell precursor	2.07297e-13	C7
	CD45-	2.03217e-12	C7
	somatic cell	3.83807e-12	C7
	adipocyte	4.35518e-11	C7
	R1 mouse embryonic stem cells stably transfected with shRNA mismatch control sequence	1.47112e-10	C7
	mouse embryonic fibroblast	4.18698e-09	C7
	GABAergic neuron	1.24376e-07	C7
	Neuronally differentiated MEF cells	3.23907e-07	C7
	proerythroblast	4.39801e-07	C7
	T regulatory cell	3.04837e-06	C7
	Schwann cell percursor	5.69626e-06	C7
	basophilic erythroblast	8.00432e-06	C7
	T effector cell	2.35207e-05	C7
	undifferentiated MEF cells	5.81247e-05	C7
	macrophage	6.82644e-05	C7
	metaphase II oocyte	7.65705e-05	C7
	EB cells cultured with a hematopietic cytokine cocktail for 20 days	7.66658e-05	C7
	mature Schwann cell	8.32712e-05	C7
	lung epithelial cells from tracheas of Gprc5a knockout mouse	0.000164046	C7
	naive B cell	0.000268768	C7
	hematopoietic stem cell	0.000303227	C7
	CMP	0.000540591	C7
	germinal vesicle oocyte	0.000723227	C7
	EB cells cultured with a hematopietic cytokine cocktail for 10 days	0.0007403	C7
	mammary basal/myoepithelial cell	0.000760345	C7
	memory B cell	0.00103579	C7
	neural stem/progenitor cell	0.00117935	C7
	mammary luminal ER+ cell	0.00194822	C7
	mammary luminal ER- cell	0.00194822	C7
	intermediolateral column motoneuron	0.00203481	C7
	Megakaryocytes	0.00216161	C7
	HSC	0.00280123	C7
	lung epithelial cells from tracheas of Gprc5a wild_type	0.00301731	C7
	nontransformed thymocyte	0.00322763	C7
	T cell lymphoma	0.00393942	C7
	megakaryocyte	0.00520965	C7
	B220+ CD23+ spleen B cells	0.00527501	C7
	resting bulk splenocyte	0.00635717	C7
	embryonic stem cell	0.0112638	C7
	resting natural killer cell	0.0127516	C7
	primary dermal fibroblast	0.013067	C7
	Th1	0.0133905	C7
	megakaryocyte progenitor	0.0155706	C7
	upper-SP HSC	0.016462	C7
	CD4-positive T cell	0.0194281	C7
	OT-1 CD8aa+TCRab+ T cells	0.0222115	C7
	mature B cell	0.0297362	C7
	naive CD4-positive T cell	0.0306253	C7
	interferon producing killer dendritic cell	0.0369742	C7
	CD4+CD25+ regulatory T cell	0.0400791	C7
	myoepithelial cell	0.0415978	C7
	pre-B ALL Bin2	0.0470264	C7
	plasmacytoid dendritic cell	0.0503462	C7
	pre-B-I cell	0.0553947	C7
	mix of orthochromatic and polychromatophilic erythroblast	0.0557192	C7
	neural stem cell	0.0682497	C7
	skin epidermis	0.0839111	C7
	germ cell	0.0851234	C7
	reticulocyte	0.0923017	C7
	Embryoid body cells	0.0928707	C7
	primary osteoblast	0.100582	C7
	primary chondrocyte	0.120635	C7
	Th2	0.121426	C7
	CD4-positive regulatory T cell	0.137193	C7
	CD4-positive	0.140511	C7
	hair follicle bulge	0.14703	C7
	GABAergic interneuron	0.149674	C7
	CD45-positive	0.166036	C7
	CD8+ dendritic cell	0.168233	C7
	CD4+CD25- T helper cell	0.188605	C7
	epithelial cell	0.188926	C7
	344SQ cells with miR-34a overexpression	0.206175	C7
	induced neural stem cell	0.214068	C7
	epiblast cell	0.227785	C7
	thymocyte	0.230742	C7
	lateral motoneuron	0.259696	C7
	B220+ B cell	0.305725	C7
	undifferentiated ES cells	0.306865	C7
	mesenteric LN_CD4+CD25+	0.325216	C7
	mesenteric LN_CD4+CD25-	0.325216	C7
	natural killer cell	0.333393	C7
	activated natural killer cell	0.339536	C7
	Ckti+ CD31+ CD45- cells	0.340273	C7
	CD11c+ conventional dendritic cells from spleen	0.34284	C7
	not specified	0.343273	C7
	pre-neoplastic cell	0.346993	C7
	R1 mouse embryonic stem cells stably transfected with Pcl2 shRNA sequence	0.353395	C7
	undifferentiated P19 cells	0.362756	C7
	T-reg_control-treated	0.39162	C7
	glutamatergic neuron	0.424773	C7
	germinal center B cell	0.433551	C7
	LGMP derived from Hoxa9/Meis1a transduced GMP	0.455318	C7
	GMP	0.466287	C7
	thymic tumor	0.494032	C7
	preadipocyte	0.52311	C7
	Bcl6 +/+ BCR-ABL1-transformed B cell precursor	0.541497	C7
	Bcl6 -/- BCR-ABL1-transformed B cell precursor	0.541497	C7
	lower-SP HSC	0.548268	C7
	VSEL	0.548791	C7
	neural crest stem cell	0.569017	C7
	T regulatory cells anti-ICOS-treated	0.581503	C7
	Neuronally differentiated P19 cells	0.630275	C7
	granulocyte-macrophage progenitor	0.635113	C7
	CD11c+ conventional dendritic cells from lymph node	0.665807	C7
	T cell	0.66931	C7
	peripheral LN_CD4+CD25+	0.675127	C7
	peripheral LN_CD4+CD25-	0.675127	C7
	forelimb proximal mesenchymal cell	0.684948	C7
	CD8aa Tregs	0.693839	C7
	inner cell mass	0.726724	C7
	plasma B cell	0.732913	C7
	CD4+CD25+	0.772119	C7
	CD4+CD25-	0.772119	C7
	erythroblast	0.804153	C7
	iPS	0.835969	C7
	pre-B ALL 8093	0.8578	C7
	344SQ cells with control vector	0.861723	C7
	myeloid progenitor cell	0.86356	C7
	cutaneous squamous cell carcinoma	0.89482	C7
	primordial germ cell	0.914355	C7
	pachytene spermatocyte	1	C7
	B220- CD138+ bone marrow plasma cells	1	C7
	LGMP derived from MLL-AF9 transduced GMP	1	C7
	white preadipocyte	1	C7
	EB cells cultured with a hematopietic cytokine cocktail for 10 days	1.72122e-30	C8
	macrophage	4.0959e-21	C8
	EB cells cultured with a hematopietic cytokine cocktail for 20 days	1.49386e-20	C8
	CD45-positive	1.16928e-18	C8
	LGMP derived from MLL-AF9 transduced GMP	2.94145e-18	C8
	mouse embryonic fibroblast	1.57752e-17	C8
	HSC	6.15442e-17	C8
	memory B cell	4.25702e-16	C8
	megakaryocyte progenitor	5.55813e-13	C8
	granulocyte-macrophage progenitor	1.43974e-12	C8
	B220+ CD23+ spleen B cells	6.75302e-12	C8
	CD4+CD25- T helper cell	2.44576e-10	C8
	immature B cell	6.06273e-10	C8
	resting bulk splenocyte	1.8414e-09	C8
	intermediolateral column motoneuron	2.88739e-09	C8
	GABAergic neuron	1.07959e-08	C8
	naive B cell	2.43709e-08	C8
	Megakaryocytes	2.04564e-07	C8
	mature Schwann cell	4.74367e-07	C8
	mature B cell	5.71016e-07	C8
	LGMP derived from Hoxa9/Meis1a transduced GMP	8.7101e-07	C8
	embryonic stem cell	7.65689e-06	C8
	T-reg_control-treated	8.14711e-06	C8
	Schwann cell percursor	1.32773e-05	C8
	CD11c+ conventional dendritic cells from spleen	1.70431e-05	C8
	basophilic erythroblast	3.88923e-05	C8
	somatic cell	7.49725e-05	C8
	undifferentiated MEF cells	8.79291e-05	C8
	reticulocyte	0.00018863	C8
	CD4+CD25+ regulatory T cell	0.00022798	C8
	undifferentiated ES cells	0.000413378	C8
	T regulatory cell	0.000681664	C8
	B220+ B cell	0.00102008	C8
	CD4-positive regulatory T cell	0.00126218	C8
	OT-1 CD8aa+TCRab+ T cells	0.00141132	C8
	upper-SP HSC	0.00184654	C8
	nontransformed thymocyte	0.00230763	C8
	mesenchymal cell	0.00261329	C8
	proerythroblast	0.00277325	C8
	white preadipocyte	0.00293551	C8
	thymic tumor	0.00345399	C8
	resting natural killer cell	0.00346275	C8
	natural killer cell	0.00354009	C8
	induced neural stem cell	0.00418167	C8
	cutaneous squamous cell carcinoma	0.00430279	C8
	naive CD4-positive T cell	0.00488021	C8
	T regulatory cells anti-ICOS-treated	0.00671018	C8
	344SQ cells with miR-34a overexpression	0.00989697	C8
	preadipocyte	0.0102824	C8
	Neuronally differentiated P19 cells	0.0121928	C8
	T cell	0.0140992	C8
	thymocyte	0.0145344	C8
	myeloid progenitor cell	0.0153848	C8
	T cell lymphoma	0.0213811	C8
	granule cell precursor	0.0262996	C8
	Ckit- CD31+ CD45- cells	0.0275871	C8
	Embryoid body cells	0.0290172	C8
	not specified	0.0293382	C8
	pre-B ALL Bin2	0.0376053	C8
	germ cell	0.0412631	C8
	iPS	0.0533181	C8
	erythroblast	0.0584282	C8
	inner cell mass	0.0618785	C8
	VSEL	0.0704256	C8
	GMP	0.0740096	C8
	Neuronally differentiated MEF cells	0.0812095	C8
	hindlimb distal mesenchymal cell	0.0829038	C8
	R1 mouse embryonic stem cells stably transfected with shRNA mismatch control sequence	0.0867889	C8
	hematopoietic stem cell	0.0885935	C8
	hair follicle bulge	0.0887455	C8
	Ckti+ CD31+ CD45- cells	0.0977707	C8
	GABAergic interneuron	0.0993124	C8
	primary osteoblast	0.111055	C8
	pre-neoplastic cell	0.11191	C8
	conventional dendritic cell	0.1272	C8
	plasmacytoid dendritic cell	0.143262	C8
	neural stem cell	0.145726	C8
	mammary basal/myoepithelial cell	0.176005	C8
	mix of orthochromatic and polychromatophilic erythroblast	0.180079	C8
	344SQ cells with control vector	0.184336	C8
	metaphase II oocyte	0.291761	C8
	primary chondrocyte	0.294305	C8
	T effector cell	0.301682	C8
	plasma B cell	0.302709	C8
	pre-B-I cell	0.310456	C8
	germinal center B cell	0.320946	C8
	large pre-BII cell	0.339814	C8
	lateral motoneuron	0.349998	C8
	undifferentiated P19 cells	0.3577	C8
	Bcl6 +/+ BCR-ABL1-transformed B cell precursor	0.362722	C8
	Bcl6 -/- BCR-ABL1-transformed B cell precursor	0.362722	C8
	germinal vesicle oocyte	0.369966	C8
	neural crest stem cell	0.381597	C8
	primary dermal fibroblast	0.38497	C8
	multiple myeloma tumor cell	0.407369	C8
	pre-B ALL 8093	0.417257	C8
	neural stem/progenitor cell	0.432268	C8
	adipocyte	0.473686	C8
	megakaryocyte	0.482337	C8
	CD11c+ conventional dendritic cells from lymph node	0.485431	C8
	Th2	0.493672	C8
	primordial germ cell	0.514882	C8
	Th1	0.596252	C8
	CMP	0.626605	C8
	lung epithelial cells from tracheas of Gprc5a knockout mouse	0.665451	C8
	lung epithelial cells from tracheas of Gprc5a wild_type	0.723855	C8
	mammary luminal ER+ cell	0.730556	C8
	mammary luminal ER- cell	0.730556	C8
	B220- CD138+ bone marrow plasma cells	0.745053	C8
	activated natural killer cell	0.836902	C8
	pachytene spermatocyte	1	C8
	R1 mouse embryonic stem cells stably transfected with Pcl2 shRNA sequence	1	C8
	glutamatergic neuron	1	C8
	lower-SP HSC	1	C8
	CD4-positive T cell	1	C8
	epiblast cell	1	C8
	brown preadipocyte	1	C8
	CD4+CD25+	1	C8
	CD4+CD25-	1	C8
	mesenteric LN_CD4+CD25+	1	C8
	mesenteric LN_CD4+CD25-	1	C8
	epithelial cell	3.8522e-50	C9
	mammary luminal ER+ cell	7.4813e-22	C9
	mammary luminal ER- cell	7.4813e-22	C9
	CD45-	1.26177e-20	C9
	Embryoid body cells	5.12165e-18	C9
	not specified	4.55037e-17	C9
	somatic cell	8.76492e-16	C9
	R1 mouse embryonic stem cells stably transfected with shRNA mismatch control sequence	3.58623e-15	C9
	T regulatory cell	1.37099e-12	C9
	GMP	1.29028e-11	C9
	T cell	2.79611e-10	C9
	undifferentiated P19 cells	4.15418e-10	C9
	B220- CD138+ bone marrow plasma cells	4.77581e-10	C9
	CD4-positive regulatory T cell	1.19111e-09	C9
	primary osteoblast	1.33398e-09	C9
	proerythroblast	2.4792e-09	C9
	intermediolateral column motoneuron	4.68595e-09	C9
	preadipocyte	4.78981e-09	C9
	embryonic stem cell	7.36859e-09	C9
	mouse embryonic fibroblast	3.3159e-08	C9
	epiblast cell	3.93105e-08	C9
	T regulatory cells anti-ICOS-treated	4.32753e-08	C9
	plasma B cell	8.54361e-08	C9
	pre-neoplastic cell	1.8295e-07	C9
	T effector cell	2.53934e-07	C9
	GABAergic neuron	3.05792e-07	C9
	white preadipocyte	4.62415e-07	C9
	lung epithelial cells from tracheas of Gprc5a knockout mouse	1.56956e-06	C9
	primordial germ cell	1.90223e-06	C9
	granule cell precursor	6.7106e-06	C9
	neural crest stem cell	1.0653e-05	C9
	macrophage	1.5887e-05	C9
	upper-SP HSC	2.7749e-05	C9
	neural stem/progenitor cell	2.79721e-05	C9
	brown preadipocyte	2.93472e-05	C9
	reticulocyte	3.84397e-05	C9
	Neuronally differentiated P19 cells	4.46608e-05	C9
	natural killer cell	5.01893e-05	C9
	CD11c+ conventional dendritic cells from lymph node	9.01251e-05	C9
	activated natural killer cell	0.000116261	C9
	inner cell mass	0.000153682	C9
	pre-B ALL 8093	0.000154492	C9
	epithelial colony-forming cell	0.000155041	C9
	EB cells cultured with a hematopietic cytokine cocktail for 10 days	0.000155291	C9
	germ cell	0.000204099	C9
	adipocyte	0.00023553	C9
	lung epithelial cells from tracheas of Gprc5a wild_type	0.000260791	C9
	cutaneous squamous cell carcinoma	0.000369648	C9
	multiple myeloma tumor cell	0.000622643	C9
	undifferentiated ES cells	0.000782305	C9
	glutamatergic neuron	0.00085434	C9
	Th2	0.000959088	C9
	mammary basal/myoepithelial cell	0.000965911	C9
	granulocyte-macrophage progenitor	0.00107938	C9
	megakaryocyte	0.00133686	C9
	Schwann cell percursor	0.00148913	C9
	CD4-positive	0.00208981	C9
	undifferentiated MEF cells	0.00294633	C9
	LGMP derived from Hoxa9/Meis1a transduced GMP	0.00398243	C9
	344SQ cells with control vector	0.00410458	C9
	CMP	0.00419247	C9
	pre-B-I cell	0.00458856	C9
	induced neural stem cell	0.00506628	C9
	CD4+CD25+ regulatory T cell	0.00568235	C9
	CD4+CD25+	0.0057879	C9
	CD4+CD25-	0.0057879	C9
	germinal center B cell	0.00609559	C9
	primary dermal fibroblast	0.00639796	C9
	344SQ cells with miR-34a overexpression	0.00646244	C9
	T-reg_control-treated	0.00807302	C9
	mesenchymal cell	0.00839205	C9
	CD4-positive T cell	0.00891231	C9
	germinal vesicle oocyte	0.00937979	C9
	mesenteric LN_CD4+CD25+	0.0098394	C9
	mesenteric LN_CD4+CD25-	0.0098394	C9
	CD8+ dendritic cell	0.0103356	C9
	tumor cell	0.0122698	C9
	mature Schwann cell	0.0138083	C9
	hair follicle bulge	0.0144639	C9
	Megakaryocytes	0.0154356	C9
	erythroblast	0.0182897	C9
	immature B cell	0.0187018	C9
	skin epidermis	0.0241605	C9
	OT-1 CD8aa+TCRab+ T cells	0.0250888	C9
	LGMP derived from MLL-AF9 transduced GMP	0.0252949	C9
	iPS	0.0298142	C9
	T cell lymphoma	0.0339633	C9
	Bcl6 +/+ BCR-ABL1-transformed B cell precursor	0.0512093	C9
	Bcl6 -/- BCR-ABL1-transformed B cell precursor	0.0512093	C9
	nontransformed thymocyte	0.0517166	C9
	myeloid progenitor cell	0.0520804	C9
	plasmacytoid dendritic cell	0.05253	C9
	CD45-positive	0.056727	C9
	neural stem cell	0.057084	C9
	Ckit- CD31+ CD45- cells	0.0599958	C9
	small pre-B-II cell	0.068396	C9
	embryoid body	0.0712291	C9
	EB cells cultured with a hematopietic cytokine cocktail for 20 days	0.0765763	C9
	peripheral LN_CD4+CD25+	0.106257	C9
	peripheral LN_CD4+CD25-	0.106257	C9
	CD4+CD25- T helper cell	0.110645	C9
	basophilic erythroblast	0.112212	C9
	R1 mouse embryonic stem cells stably transfected with Pcl2 shRNA sequence	0.126889	C9
	megakaryocyte progenitor	0.131701	C9
	Neuronally differentiated MEF cells	0.147067	C9
	resting bulk splenocyte	0.147122	C9
	forelimb distal mesenchymal cell	0.148899	C9
	resting natural killer cell	0.185644	C9
	naive B cell	0.204817	C9
	Ckti+ CD31+ CD45- cells	0.211665	C9
	CD11c+ conventional dendritic cells from spleen	0.213315	C9
	thymic tumor	0.213894	C9
	naive CD4-positive T cell	0.221725	C9
	metaphase II oocyte	0.236598	C9
	medial motoneuron	0.24334	C9
	hematopoietic stem cell	0.269101	C9
	VSEL	0.269323	C9
	lateral motoneuron	0.297582	C9
	CD4+CD2	0.302949	C9
	primary chondrocyte	0.31023	C9
	mix of orthochromatic and polychromatophilic erythroblast	0.316176	C9
	thymocyte	0.324344	C9
	GABAergic interneuron	0.342261	C9
	HSC	0.426096	C9
	B220+ B cell	0.437311	C9
	pachytene spermatocyte	0.46218	C9
	Th1	0.486358	C9
	conventional dendritic cell	0.514306	C9
	forelimb proximal mesenchymal cell	0.600527	C9
	lower-SP HSC	0.600553	C9
	CD8aa Tregs	0.607244	C9
	pre-B ALL Bin2	0.689096	C9
	B220+ CD23+ spleen B cells	0.729006	C9
	memory B cell	0.929295	C9
	mature B cell	1	C9
	large pre-BII cell	1	C9
