# Supplementary material for: SINCERA: A Pipeline for Single-Cell RNA-Seq Profiling Analysis
Source: PLoS Comput Biol. 2015 Nov 24;11(11):e1004575. doi: 10.1371/journal.pcbi.1004575 (PMC4658017; doi:10.1371/journal.pcbi.1004575)
Supplement: S4 Table — In the training set of each cell type, positive instances are comprised of known cell type markers, and negative instances are genes that are non-differentially-expressed and are neither common nor unique for the given cell type. (XLSX) [file pcbi.1004575.s025.xlsx]

## Sheet: Sheet1
	S4 Table. Training Sets for Cell Type Specific Gene Signature Prediction. In the training set of each cell type, positive instances are comprised of known cell type markers, and negative instances are genes that are non-differentially-expressed and are neither common nor unique for the given cell type.
	CELL TYPE	ENSEMBL ID	GENE SYMBOL	TRAINING CLASS
	C1: Proliferative Fibroblast	ENSMUSG00000027715	Ccna2	Positive
		ENSMUSG00000027379	Bub1	Positive
		ENSMUSG00000029231	Pdgfra	Positive
		ENSMUSG00000018604	Tbx3	Positive
		ENSMUSG00000020914	Top2a	Positive
		ENSMUSG00000027954	Efna1	Negative
		ENSMUSG00000034127	Tspan8	Negative
		ENSMUSG00000046711	Hmga1	Negative
		ENSMUSG00000030342	Cd9	Negative
		ENSMUSG00000031176	Dynlt3	Negative
	C2: Myofibroblast / Smooth Muscle-like Cells	ENSMUSG00000059430	Actg2	Positive
		ENSMUSG00000018830	Myh11	Positive
		ENSMUSG00000032085	Tagln	Positive
		ENSMUSG00000039115	Itga9	Positive
		ENSMUSG00000022122	Ednrb	Positive
		ENSMUSG00000035783	Acta2	Positive
		ENSMUSG00000030218	Mgp	Positive
		ENSMUSG00000005481	Ddx39	Negative
		ENSMUSG00000020328	Nudcd2	Negative
		ENSMUSG00000001056	Nhp2	Negative
		ENSMUSG00000031226	Pbdc1	Negative
		ENSMUSG00000056394	Lig1	Negative
		ENSMUSG00000028333	Anp32b	Negative
		ENSMUSG00000054717	Hmgb2	Negative
	C3: Pericyte	ENSMUSG00000040856	Dlk1	Positive
		ENSMUSG00000038146	Notch3	Positive
		ENSMUSG00000032911	Cspg4	Positive
		ENSMUSG00000026678	Rgs5	Positive
		ENSMUSG00000024620	Pdgfrb	Positive
		ENSMUSG00000032135	Mcam	Positive
		ENSMUSG00000007812	Zfp655	Negative
		ENSMUSG00000059049	Frem1	Negative
		ENSMUSG00000037916	Ndufv1	Negative
		ENSMUSG00000031740	Mmp2	Negative
		ENSMUSG00000033423	Eri3	Negative
		ENSMUSG00000002395	Use1	Negative
	C5: Matrix Fibroblast	ENSMUSG00000021732	Fgf10	Positive
		ENSMUSG00000026193	Fn1	Positive
		ENSMUSG00000001506	Col1a1	Positive
		ENSMUSG00000031146	Plp2	Negative
		ENSMUSG00000076437	2700094K13Rik	Negative
		ENSMUSG00000028832	Stmn1	Negative
	C7: Endothelial Cells	ENSMUSG00000033191	Tie1	Positive
		ENSMUSG00000006386	Tek	Positive
		ENSMUSG00000020717	Pecam1	Positive
		ENSMUSG00000054690	Emcn	Positive
		ENSMUSG00000000058	Cav2	Positive
		ENSMUSG00000007655	Cav1	Positive
		ENSMUSG00000027204	Fbn1	Negative
		ENSMUSG00000022261	Sdc2	Negative
		ENSMUSG00000039168	Dap	Negative
		ENSMUSG00000031673	Cdh11	Negative
		ENSMUSG00000030551	Nr2f2	Negative
		ENSMUSG00000039103	Nexn	Negative
	C8: Myeloid / Immune Cells	ENSMUSG00000026656	Fcgr2b	Positive
		ENSMUSG00000015355	Cd48	Positive
		ENSMUSG00000058715	Fcer1g	Positive
		ENSMUSG00000017760	Ctsa	Positive
		ENSMUSG00000006519	Cyba	Positive
		ENSMUSG00000031642	Sh3rf1	Negative
		ENSMUSG00000002265	Peg3	Negative
		ENSMUSG00000039607	Rbms3	Negative
		ENSMUSG00000016382	Pls3	Negative
		ENSMUSG00000018593	Sparc	Negative
	C9: Epithelial Cells	ENSMUSG00000045394	Epcam	Positive
		ENSMUSG00000001496	Nkx2-1	Positive
		ENSMUSG00000024130	Abca3	Positive
		ENSMUSG00000059325	Hopx	Positive
		ENSMUSG00000028583	Pdpn	Positive
		ENSMUSG00000037025	Foxa2	Positive
		ENSMUSG00000005836	Gata6	Positive
		ENSMUSG00000022097	Sftpc	Positive
		ENSMUSG00000018604	Tbx3	Negative
		ENSMUSG00000029761	Cald1	Negative
		ENSMUSG00000030782	Tgfb1i1	Negative
		ENSMUSG00000001506	Col1a1	Negative
		ENSMUSG00000005397	Nid1	Negative
		ENSMUSG00000040212	Emp3	Negative
		ENSMUSG00000068220	Lgals1	Negative
		ENSMUSG00000029309	Sparcl1	Negative
