# Supplementary material for: SINCERA: A Pipeline for Single-Cell RNA-Seq Profiling Analysis
Source: PLoS Comput Biol. 2015 Nov 24;11(11):e1004575. doi: 10.1371/journal.pcbi.1004575 (PMC4658017; doi:10.1371/journal.pcbi.1004575)
Supplement: S5 Table — The predicted signature genes for each cell type were ranked in the decreasing order of "NORMALIZED PREDICTION SCORE". (XLSX) [file pcbi.1004575.s026.xlsx]

## Sheet: Gene Signature Prediction
	S5 Table. Results of Cell Type Specific Gene Signature Prediction. The predicted signature genes for each cell type were ranked in the decreasing order of "NORMALIZED PREDICTION SCORE".
	ENSEMBL ID	GENE SYMBOL	NORMALIZED PREDICTION SCORE	COMMON GENE METRIC	UNIQUE GENE METRIC	TEST STATISTIC METRIC	SYNTHETIC PROFILE SIMILIARY METRIC	CELL TYPE
	ENSMUSG00000054717	Hmgb2	1	1	0	1	0.727787	C1 : Proliferative Fibroblast
	ENSMUSG00000028832	Stmn1	0.73515	1	0	0.785733	0.669172	C1 : Proliferative Fibroblast
	ENSMUSG00000023004	Tuba1b	0.714958	1	0	0.774011	0.644178	C1 : Proliferative Fibroblast
	ENSMUSG00000018604	Tbx3	0.690122	0	0	0.510818	0.717662	C1 : Proliferative Fibroblast
	ENSMUSG00000029177	Cenpa	0.689089	0	0	0.515928	0.690976	C1 : Proliferative Fibroblast
	ENSMUSG00000027306	Nusap1	0.687827	0	0	0.526951	0.637109	C1 : Proliferative Fibroblast
	ENSMUSG00000041773	Enc1	0.687026	0	0	0.516618	0.680024	C1 : Proliferative Fibroblast
	ENSMUSG00000015880	Ncapg	0.684443	0	0	0.514946	0.677598	C1 : Proliferative Fibroblast
	ENSMUSG00000037894	H2afz	0.669945	1	0	0.73103	0.663422	C1 : Proliferative Fibroblast
	ENSMUSG00000022360	Atad2	0.633327	0	0	0.471306	0.676456	C1 : Proliferative Fibroblast
	ENSMUSG00000028312	Smc2	0.627728	1	0	0.686012	0.702416	C1 : Proliferative Fibroblast
	ENSMUSG00000036768	Kif15	0.606909	0	0	0.449826	0.671089	C1 : Proliferative Fibroblast
	ENSMUSG00000037313	Tacc3	0.601662	0	0	0.446421	0.666189	C1 : Proliferative Fibroblast
	ENSMUSG00000039103	Nexn	0.597885	1	0	0.658677	0.71001	C1 : Proliferative Fibroblast
	ENSMUSG00000022881	Rfc4	0.59316	0	0	0.438933	0.667023	C1 : Proliferative Fibroblast
	ENSMUSG00000020492	Ska2	0.588081	0	0	0.43317	0.673255	C1 : Proliferative Fibroblast
	ENSMUSG00000040204	2810417H13Rik	0.579808	1	0	0.652199	0.669766	C1 : Proliferative Fibroblast
	ENSMUSG00000060572	Mfap2	0.544407	1	0	0.621881	0.669399	C1 : Proliferative Fibroblast
	ENSMUSG00000022261	Sdc2	0.542441	1	0	0.60791	0.724045	C1 : Proliferative Fibroblast
	ENSMUSG00000001525	Tubb5	0.532856	1	0	0.607825	0.687802	C1 : Proliferative Fibroblast
	ENSMUSG00000032218	Ccnb2	0.531034	0	0	0.392579	0.635894	C1 : Proliferative Fibroblast
	ENSMUSG00000020808	Fam64a	0.52872	0	1	0.579481	0.748672	C1 : Proliferative Fibroblast
	ENSMUSG00000066551	Hmgb1	0.526446	1	0	0.600382	0.696429	C1 : Proliferative Fibroblast
	ENSMUSG00000002732	Fkbp7	0.525992	0	0	0.385188	0.649509	C1 : Proliferative Fibroblast
	ENSMUSG00000024414	Mrpl27	0.523326	0	0	0.384395	0.642849	C1 : Proliferative Fibroblast
	ENSMUSG00000029910	Mad2l1	0.517781	0	0	0.374049	0.667698	C1 : Proliferative Fibroblast
	ENSMUSG00000020186	Csrp2	0.515242	0	0	0.381081	0.62671	C1 : Proliferative Fibroblast
	ENSMUSG00000045328	Cenpe	0.510335	0	1	0.577465	0.687397	C1 : Proliferative Fibroblast
	ENSMUSG00000028648	Ndufs5	0.499009	0	0	0.360313	0.657088	C1 : Proliferative Fibroblast
	ENSMUSG00000061615	Hist1h2ab	0.497989	0	0	0.361188	0.649296	C1 : Proliferative Fibroblast
	ENSMUSG00000062248	Cks2	0.496935	1	0	0.573292	0.704202	C1 : Proliferative Fibroblast
	ENSMUSG00000027469	Tpx2	0.49492	0	0	0.361735	0.635138	C1 : Proliferative Fibroblast
	ENSMUSG00000002059	Rab34	0.484758	0	0	0.352717	0.636436	C1 : Proliferative Fibroblast
	ENSMUSG00000046982	Tshz1	0.484687	0	0	0.347016	0.661529	C1 : Proliferative Fibroblast
	ENSMUSG00000027160	Ccdc34	0.484446	0	0	0.358653	0.608834	C1 : Proliferative Fibroblast
	ENSMUSG00000031004	Mki67	0.482464	1	0	0.559567	0.709976	C1 : Proliferative Fibroblast
	ENSMUSG00000027379	Bub1	0.48222	1	1	0.75623	0.787242	C1 : Proliferative Fibroblast
	ENSMUSG00000027715	Ccna2	0.477826	0	1	0.534112	0.756076	C1 : Proliferative Fibroblast
	ENSMUSG00000020914	Top2a	0.477826	1	0	0.557566	0.701157	C1 : Proliferative Fibroblast
	ENSMUSG00000001403	Ube2c	0.477468	0	0	0.349158	0.624415	C1 : Proliferative Fibroblast
	ENSMUSG00000031985	Gnpat	0.469488	0	0	0.339304	0.637767	C1 : Proliferative Fibroblast
	ENSMUSG00000029231	Pdgfra	0.46834	0	0	0.343919	0.612848	C1 : Proliferative Fibroblast
	ENSMUSG00000027208	Fgf7	0.464893	0	0	0.337815	0.626838	C1 : Proliferative Fibroblast
	ENSMUSG00000067873	Htatsf1	0.461137	0	0	0.335105	0.624544	C1 : Proliferative Fibroblast
	ENSMUSG00000007338	Mrpl49	0.460572	0	0	0.33295	0.631972	C1 : Proliferative Fibroblast
	ENSMUSG00000023505	Cdca3	0.459461	0	1	0.526779	0.718533	C1 : Proliferative Fibroblast
	ENSMUSG00000021466	Ptch1	0.459107	0	0	0.324448	0.664202	C1 : Proliferative Fibroblast
	ENSMUSG00000071359	Tbpl1	0.457717	0	0	0.325188	0.655596	C1 : Proliferative Fibroblast
	ENSMUSG00000072235	Tuba1a	0.455131	1	0	0.545433	0.668425	C1 : Proliferative Fibroblast
	ENSMUSG00000024795	Kif20b	0.45474	0	0	0.328561	0.629219	C1 : Proliferative Fibroblast
	ENSMUSG00000026605	Cenpf	0.453472	0	0	0.332681	0.606043	C1 : Proliferative Fibroblast
	ENSMUSG00000007039	Ddah2	0.451717	0	0	0.329701	0.612594	C1 : Proliferative Fibroblast
	ENSMUSG00000000751	Rpa1	0.448483	0	0	0.325668	0.61818	C1 : Proliferative Fibroblast
	ENSMUSG00000038700	Hoxb5	0.447034	0	0	0.323736	0.621241	C1 : Proliferative Fibroblast
	ENSMUSG00000015749	Anp32e	0.446108	0	0	0.319625	0.635994	C1 : Proliferative Fibroblast
	ENSMUSG00000042699	Dhx9	0.445403	0	0	0.317291	0.643683	C1 : Proliferative Fibroblast
	ENSMUSG00000032179	Bmp5	0.442721	0	0	0.319793	0.622308	C1 : Proliferative Fibroblast
	ENSMUSG00000025156	Gps1	0.43762	0	0	0.315864	0.620296	C1 : Proliferative Fibroblast
	ENSMUSG00000017716	Birc5	0.433608	1	0	0.523918	0.681917	C1 : Proliferative Fibroblast
	ENSMUSG00000042462	Dctpp1	0.433321	0	0	0.313823	0.612952	C1 : Proliferative Fibroblast
	ENSMUSG00000021737	Psmd6	0.431739	0	0	0.309853	0.624571	C1 : Proliferative Fibroblast
	ENSMUSG00000043909	Trp53bp1	0.431694	0	0	0.300338	0.666737	C1 : Proliferative Fibroblast
	ENSMUSG00000020649	Rrm2	0.431006	0	0	0.310003	0.621103	C1 : Proliferative Fibroblast
	ENSMUSG00000027752	Exosc8	0.429247	0	0	0.306499	0.629974	C1 : Proliferative Fibroblast
	ENSMUSG00000028066	Pmf1	0.428054	0	0	0.310788	0.606331	C1 : Proliferative Fibroblast
	ENSMUSG00000020362	Cnot6	0.427723	0	0	0.309778	0.609564	C1 : Proliferative Fibroblast
	ENSMUSG00000059005	Hnrnpa3	0.424203	1	0	0.523218	0.649099	C1 : Proliferative Fibroblast
	ENSMUSG00000029283	Cdc7	0.423898	0	0	0.307057	0.607051	C1 : Proliferative Fibroblast
	ENSMUSG00000031922	Cep57	0.423119	0	0	0.302266	0.625393	C1 : Proliferative Fibroblast
	ENSMUSG00000005629	Scnm1	0.42044	0	0	0.29992	0.625594	C1 : Proliferative Fibroblast
	ENSMUSG00000022322	Shcbp1	0.416439	0	1	0.495032	0.695406	C1 : Proliferative Fibroblast
	ENSMUSG00000006369	Fbln1	0.414058	0	0	0.293272	0.630788	C1 : Proliferative Fibroblast
	ENSMUSG00000036667	Fam115a	0.413792	0	0	0.289619	0.646026	C1 : Proliferative Fibroblast
	ENSMUSG00000022889	Mrpl39	0.412022	0	0	0.295132	0.614734	C1 : Proliferative Fibroblast
	ENSMUSG00000021597	Ankrd32	0.411409	0	0	0.294799	0.613873	C1 : Proliferative Fibroblast
	ENSMUSG00000028907	Utp11l	0.410643	0	0	0.293895	0.614967	C1 : Proliferative Fibroblast
	ENSMUSG00000047534	Mis18bp1	0.41045	0	0	0.291555	0.624641	C1 : Proliferative Fibroblast
	ENSMUSG00000032180	Tmed1	0.409526	0	0	0.290793	0.6245	C1 : Proliferative Fibroblast
	ENSMUSG00000052504	Epha3	0.409026	0	0	0.292762	0.61383	C1 : Proliferative Fibroblast
	ENSMUSG00000028364	Tnc	0.407152	0	0	0.293933	0.601461	C1 : Proliferative Fibroblast
	ENSMUSG00000028647	Mycbp	0.406714	0	0	0.286319	0.633667	C1 : Proliferative Fibroblast
	ENSMUSG00000042557	Sin3a	0.40619	0	0	0.296477	0.586468	C1 : Proliferative Fibroblast
	ENSMUSG00000022698	Naa50	0.404455	0	0	0.286244	0.625367	C1 : Proliferative Fibroblast
	ENSMUSG00000067276	Capn6	0.401482	0	0	0.28782	0.606993	C1 : Proliferative Fibroblast
	ENSMUSG00000026960	Arl6ip6	0.400759	0	0	0.280968	0.634721	C1 : Proliferative Fibroblast
	ENSMUSG00000059534	Uqcr10	0.400353	1	0	0.499903	0.661701	C1 : Proliferative Fibroblast
	ENSMUSG00000054091	1810037I17Rik	0.398939	0	0	0.28883	0.592782	C1 : Proliferative Fibroblast
	ENSMUSG00000049076	Acap2	0.398652	0	0	0.280755	0.627617	C1 : Proliferative Fibroblast
	ENSMUSG00000054072	Iigp1	0.398292	1	0	0.501057	0.648698	C1 : Proliferative Fibroblast
	ENSMUSG00000025395	Prim1	0.398285	0	0	0.276979	0.643016	C1 : Proliferative Fibroblast
	ENSMUSG00000027331	Knstrn	0.39745	0	0	0.286961	0.595412	C1 : Proliferative Fibroblast
	ENSMUSG00000027239	Mdk	0.395736	1	0	0.492042	0.679041	C1 : Proliferative Fibroblast
	ENSMUSG00000028899	Taf12	0.394803	0	0	0.27872	0.621962	C1 : Proliferative Fibroblast
	ENSMUSG00000025574	Tk1	0.391926	0	0	0.283193	0.59107	C1 : Proliferative Fibroblast
	ENSMUSG00000030967	Zranb1	0.391761	0	0	0.282067	0.595448	C1 : Proliferative Fibroblast
	ENSMUSG00000041126	H2afv	0.391504	1	0	0.487059	0.68504	C1 : Proliferative Fibroblast
	ENSMUSG00000022673	Mcm4	0.390883	0	0	0.283024	0.587838	C1 : Proliferative Fibroblast
	ENSMUSG00000063171	Rps4y2	0.390346	0	0	0.275029	0.621357	C1 : Proliferative Fibroblast
	ENSMUSG00000024054	Smchd1	0.390321	0	0	0.280119	0.598615	C1 : Proliferative Fibroblast
	ENSMUSG00000038722	Bud31	0.389997	0	0	0.273696	0.625953	C1 : Proliferative Fibroblast
	ENSMUSG00000048668	Rhno1	0.387654	0	0	0.276904	0.602729	C1 : Proliferative Fibroblast
	ENSMUSG00000011831	Evi5	0.387383	0	0	0.277835	0.597551	C1 : Proliferative Fibroblast
	ENSMUSG00000057411	Fam173a	0.386285	0	0	0.271518	0.621462	C1 : Proliferative Fibroblast
	ENSMUSG00000004032	Gstm5	0.386123	0	0	0.273205	0.613336	C1 : Proliferative Fibroblast
	ENSMUSG00000022033	Pbk	0.385737	0	0	0.274244	0.607242	C1 : Proliferative Fibroblast
	ENSMUSG00000049932	H2afx	0.38471	0	0	0.272904	0.609278	C1 : Proliferative Fibroblast
	ENSMUSG00000049047	Armcx3	0.383911	0	0	0.271799	0.611141	C1 : Proliferative Fibroblast
	ENSMUSG00000042834	Nrep	0.38382	1	0	0.487111	0.655451	C1 : Proliferative Fibroblast
	ENSMUSG00000041431	Ccnb1	0.383565	0	1	0.472972	0.667949	C1 : Proliferative Fibroblast
	ENSMUSG00000028398	3110001D03Rik	0.382415	0	0	0.271829	0.605294	C1 : Proliferative Fibroblast
	ENSMUSG00000028741	Mrto4	0.382127	0	0	0.26427	0.637822	C1 : Proliferative Fibroblast
	ENSMUSG00000065037	Rn7sk	0.381953	0	0	0.268138	0.619947	C1 : Proliferative Fibroblast
	ENSMUSG00000022122	Ednrb	1	1	1	1	0.815381	C2: Myofibroblast / Smooth Muscle-like
	ENSMUSG00000020053	Igf1	0.84822	1	1	0.691665	0.797913	C2: Myofibroblast / Smooth Muscle-like
	ENSMUSG00000056481	Cd248	0.843609	1	1	0.790573	0.783392	C2: Myofibroblast / Smooth Muscle-like
	ENSMUSG00000035493	Tgfbi	0.840465	1	1	0.702775	0.79355	C2: Myofibroblast / Smooth Muscle-like
	ENSMUSG00000022883	Robo1	0.799131	1	1	0.673269	0.781755	C2: Myofibroblast / Smooth Muscle-like
	ENSMUSG00000067818	Myl9	0.782374	1	1	0.557963	0.790328	C2: Myofibroblast / Smooth Muscle-like
	ENSMUSG00000042834	Nrep	0.735983	1	0	0.78213	0.718501	C2: Myofibroblast / Smooth Muscle-like
	ENSMUSG00000032085	Tagln	0.721285	1	1	0.434296	0.783241	C2: Myofibroblast / Smooth Muscle-like
	ENSMUSG00000067786	Nnat	0.660348	1	1	0.537177	0.746939	C2: Myofibroblast / Smooth Muscle-like
	ENSMUSG00000035783	Acta2	0.643775	1	1	0.395235	0.759022	C2: Myofibroblast / Smooth Muscle-like
	ENSMUSG00000024380	Gypc	0.639347	1	1	0.478526	0.746587	C2: Myofibroblast / Smooth Muscle-like
	ENSMUSG00000018830	Myh11	0.631253	1	1	0.362933	0.758468	C2: Myofibroblast / Smooth Muscle-like
	ENSMUSG00000028464	Tpm2	0.619768	1	1	0.376115	0.752428	C2: Myofibroblast / Smooth Muscle-like
	ENSMUSG00000001270	Ckb	0.611648	1	1	0.531926	0.729229	C2: Myofibroblast / Smooth Muscle-like
	ENSMUSG00000055737	Ghr	0.600131	1	0	0.438693	0.711583	C2: Myofibroblast / Smooth Muscle-like
	ENSMUSG00000022032	Scara5	0.598554	0	1	0.507757	0.763067	C2: Myofibroblast / Smooth Muscle-like
	ENSMUSG00000022816	Fstl1	0.589563	1	0	0.57162	0.690417	C2: Myofibroblast / Smooth Muscle-like
	ENSMUSG00000071708	Sms	0.585865	1	0	0.446619	0.705172	C2: Myofibroblast / Smooth Muscle-like
	ENSMUSG00000022836	Mylk	0.579465	1	0	0.355416	0.714541	C2: Myofibroblast / Smooth Muscle-like
	ENSMUSG00000059430	Actg2	0.573314	0	1	0.381435	0.769859	C2: Myofibroblast / Smooth Muscle-like
	ENSMUSG00000030218	Mgp	0.573314	1	0	0.561962	0.685529	C2: Myofibroblast / Smooth Muscle-like
	ENSMUSG00000060572	Mfap2	0.559959	1	0	0.712001	0.6611	C2: Myofibroblast / Smooth Muscle-like
	ENSMUSG00000029231	Pdgfra	0.558707	1	0	0.43369	0.696589	C2: Myofibroblast / Smooth Muscle-like
	ENSMUSG00000039115	Itga9	0.555576	1	1	0.450976	0.718517	C2: Myofibroblast / Smooth Muscle-like
	ENSMUSG00000020542	Myocd	0.550042	0	1	0.408855	0.757529	C2: Myofibroblast / Smooth Muscle-like
	ENSMUSG00000028496	Mllt3	0.546873	1	1	0.41058	0.720451	C2: Myofibroblast / Smooth Muscle-like
	ENSMUSG00000031636	Pdlim3	0.544697	0	1	0.362774	0.761465	C2: Myofibroblast / Smooth Muscle-like
	ENSMUSG00000041476	Smpx	0.542368	1	1	0.390909	0.721292	C2: Myofibroblast / Smooth Muscle-like
	ENSMUSG00000000031	H19	0.534322	1	0	0.510111	0.677507	C2: Myofibroblast / Smooth Muscle-like
	ENSMUSG00000041773	Enc1	0.527814	1	1	0.50167	0.701484	C2: Myofibroblast / Smooth Muscle-like
	ENSMUSG00000026360	Rgs2	0.52632	1	0	0.510662	0.674414	C2: Myofibroblast / Smooth Muscle-like
	ENSMUSG00000054072	Iigp1	0.510961	1	0	0.392147	0.683928	C2: Myofibroblast / Smooth Muscle-like
	ENSMUSG00000018263	Tbx5	0.504935	1	1	0.433832	0.701611	C2: Myofibroblast / Smooth Muscle-like
	ENSMUSG00000050315	Synpo2	0.504836	0	1	0.340368	0.74931	C2: Myofibroblast / Smooth Muscle-like
	ENSMUSG00000032420	Nt5e	0.501542	0	1	0.330858	0.749295	C2: Myofibroblast / Smooth Muscle-like
	ENSMUSG00000074054	AC124170.2	0.495106	1	0	0.475391	0.667186	C2: Myofibroblast / Smooth Muscle-like
	ENSMUSG00000042485	Mustn1	0.492947	0	1	0.346606	0.744015	C2: Myofibroblast / Smooth Muscle-like
	ENSMUSG00000024304	Cdh2	1	1	1	0.905917	0.901744	C3: Pericyte
	ENSMUSG00000027750	Postn	0.955974	1	1	0.89379	0.884927	C3: Pericyte
	ENSMUSG00000057098	Ebf1	0.878309	1	1	0.888213	0.853433	C3: Pericyte
	ENSMUSG00000024620	Pdgfrb	0.823332	1	1	0.831736	0.837215	C3: Pericyte
	ENSMUSG00000038146	Notch3	0.802996	0	1	0.806586	0.854574	C3: Pericyte
	ENSMUSG00000033910	Gucy1a3	0.797852	1	1	0.863601	0.822985	C3: Pericyte
	ENSMUSG00000009876	Cox4i2	0.750224	1	1	0.884198	0.800893	C3: Pericyte
	ENSMUSG00000041329	Atp1b2	0.691233	0	1	0.687102	0.822145	C3: Pericyte
	ENSMUSG00000027523	Gnas	0.680375	1	1	1	0.758592	C3: Pericyte
	ENSMUSG00000031239	Itm2a	0.624611	1	1	0.750863	0.764335	C3: Pericyte
	ENSMUSG00000085784	Gm12158	0.622156	0	1	0.534921	0.811164	C3: Pericyte
	ENSMUSG00000048376	F2r	0.617726	1	1	0.729791	0.763923	C3: Pericyte
	ENSMUSG00000025348	Itga7	0.600689	0	1	0.532346	0.802578	C3: Pericyte
	ENSMUSG00000070469	Adamtsl3	0.518211	0	1	0.638386	0.75618	C3: Pericyte
	ENSMUSG00000028005	Gucy1b3	0.433026	1	1	0.532274	0.710338	C3: Pericyte
	ENSMUSG00000041696	Rasl12	0.427979	0	1	0.556507	0.728311	C3: Pericyte
	ENSMUSG00000030605	Mfge8	0.414413	1	1	0.540154	0.701724	C3: Pericyte
	ENSMUSG00000022197	Pdzd2	0.40584	0	1	0.621962	0.711578	C3: Pericyte
	ENSMUSG00000002881	Nab1	0.382121	0	1	0.61079	0.703055	C3: Pericyte
	ENSMUSG00000026788	Zbtb43	0.380799	0	1	0.525905	0.712327	C3: Pericyte
	ENSMUSG00000040856	Dlk1	0.369615	1	1	0.650661	0.670403	C3: Pericyte
	ENSMUSG00000019909	Fam162b	0.363359	1	1	0.591727	0.674631	C3: Pericyte
	ENSMUSG00000026678	Rgs5	0.361865	1	1	0.820836	0.64751	C3: Pericyte
	ENSMUSG00000002844	Adprh	0.359903	1	0	0.697486	0.660967	C3: Pericyte
	ENSMUSG00000030551	Nr2f2	0.358505	1	0	0.711014	0.658824	C3: Pericyte
	ENSMUSG00000040158	Tax1bp3	0.355828	1	0	0.774306	0.650394	C3: Pericyte
	ENSMUSG00000062797	l7Rn6	0.351632	1	0	0.618921	0.666632	C3: Pericyte
	ENSMUSG00000032135	Mcam	0.345275	1	1	0.583031	0.668153	C3: Pericyte
	ENSMUSG00000079065	BC005561	0.342109	0	1	0.577045	0.6904	C3: Pericyte
	ENSMUSG00000000605	Clcn4-2	0.33757	0	1	0.60451	0.685345	C3: Pericyte
	ENSMUSG00000021037	Ahsa1	0.316183	1	0	0.548868	0.660066	C3: Pericyte
	ENSMUSG00000031133	Arhgef6	0.313408	0	1	0.52572	0.68446	C3: Pericyte
	ENSMUSG00000059013	Sh2d3c	0.310391	0	1	0.555607	0.679755	C3: Pericyte
	ENSMUSG00000033792	Atp7a	0.296508	1	0	0.609383	0.644924	C3: Pericyte
	ENSMUSG00000037892	Pcdh18	0.292289	1	1	0.57391	0.647281	C3: Pericyte
	ENSMUSG00000048285	Frmd6	0.283945	0	1	0.556813	0.668671	C3: Pericyte
	ENSMUSG00000022178	Ajuba	0.28005	0	1	0.647109	0.656614	C3: Pericyte
	ENSMUSG00000069662	Marcks	0.279286	1	0	0.793007	0.616556	C3: Pericyte
	ENSMUSG00000024845	Tmem134	0.273416	1	1	0.545456	0.642763	C3: Pericyte
	ENSMUSG00000045680	Tcf21	1	1	1	0.992444	0.824557	C5: Matrix Fibroblast
	ENSMUSG00000042436	Mfap4	0.92664	1	1	0.92083	0.829719	C5: Matrix Fibroblast
	ENSMUSG00000023092	Fhl1	0.921114	1	1	0.915434	0.826879	C5: Matrix Fibroblast
	ENSMUSG00000031380	Figf	0.873168	1	1	0.86863	0.816393	C5: Matrix Fibroblast
	ENSMUSG00000028649	Macf1	0.860716	1	0	1	0.804527	C5: Matrix Fibroblast
	ENSMUSG00000027962	Vcam1	0.767111	1	1	0.765097	0.784216	C5: Matrix Fibroblast
	ENSMUSG00000019528	Gyg	0.727123	1	1	0.726061	0.786322	C5: Matrix Fibroblast
	ENSMUSG00000016194	Hsd11b1	0.620296	0	1	0.556164	0.775533	C5: Matrix Fibroblast
	ENSMUSG00000024063	Lbh	0.600327	0	1	0.536671	0.75539	C5: Matrix Fibroblast
	ENSMUSG00000037736	Limch1	0.597003	1	1	0.599037	0.772734	C5: Matrix Fibroblast
	ENSMUSG00000048126	Col6a3	0.566295	1	0	0.712585	0.785667	C5: Matrix Fibroblast
	ENSMUSG00000028413	B4galt1	0.565091	1	0	0.71141	0.786817	C5: Matrix Fibroblast
	ENSMUSG00000031170	Slc38a5	0.561277	1	0	0.707687	0.740172	C5: Matrix Fibroblast
	ENSMUSG00000047963	Stbd1	0.559434	0	1	0.49675	0.732267	C5: Matrix Fibroblast
	ENSMUSG00000036144	Meox2	0.553908	0	1	0.491356	0.715954	C5: Matrix Fibroblast
	ENSMUSG00000040170	Fmo2	0.551053	0	1	0.488569	0.721734	C5: Matrix Fibroblast
	ENSMUSG00000040562	Gstm2	0.548415	1	1	0.551605	0.752483	C5: Matrix Fibroblast
	ENSMUSG00000074074	AU023434	0.53545	0	1	0.473337	0.74876	C5: Matrix Fibroblast
	ENSMUSG00000024924	Vldlr	0.533638	0	1	0.471568	0.746288	C5: Matrix Fibroblast
	ENSMUSG00000026193	Fn1	0.525916	1	1	0.529641	0.761295	C5: Matrix Fibroblast
	ENSMUSG00000001506	Col1a1	0.525916	1	0	0.673167	0.746222	C5: Matrix Fibroblast
	ENSMUSG00000021732	Fgf10	0.525916	0	1	0.46403	0.679823	C5: Matrix Fibroblast
	ENSMUSG00000028517	Ppap2b	0.521098	1	0	0.668464	0.730804	C5: Matrix Fibroblast
	ENSMUSG00000073651	Tns1	0.518761	1	1	0.522656	0.740354	C5: Matrix Fibroblast
	ENSMUSG00000009633	G0s2	0.513472	1	0	0.661019	0.741565	C5: Matrix Fibroblast
	ENSMUSG00000055435	Maf	0.503679	1	0	0.651459	0.674841	C5: Matrix Fibroblast
	ENSMUSG00000053702	Nebl	0.502668	1	0	0.650473	0.773631	C5: Matrix Fibroblast
	ENSMUSG00000018217	Pmp22	0.501462	1	0	0.649295	0.729546	C5: Matrix Fibroblast
	ENSMUSG00000010797	Wnt2	0.4988	0	1	0.437559	0.656173	C5: Matrix Fibroblast
	ENSMUSG00000037166	Ppp1r14a	0.479164	1	1	0.484002	0.740213	C5: Matrix Fibroblast
	ENSMUSG00000026043	Col3a1	0.478869	1	0	0.627239	0.727278	C5: Matrix Fibroblast
	ENSMUSG00000024600	Slc27a6	0.475472	0	1	0.414786	0.711843	C5: Matrix Fibroblast
	ENSMUSG00000029860	Zyx	0.467018	1	0	0.615671	0.763497	C5: Matrix Fibroblast
	ENSMUSG00000022371	Col14a1	0.465007	1	1	0.470182	0.715124	C5: Matrix Fibroblast
	ENSMUSG00000031375	Bgn	0.459266	1	0	0.608103	0.738488	C5: Matrix Fibroblast
	ENSMUSG00000024529	Lox	0.457157	0	1	0.396907	0.680033	C5: Matrix Fibroblast
	ENSMUSG00000028024	Enpep	0.456103	0	1	0.395878	0.721949	C5: Matrix Fibroblast
	ENSMUSG00000031673	Cdh11	0.455231	1	0	0.604164	0.711069	C5: Matrix Fibroblast
	ENSMUSG00000027848	Olfml3	0.447483	1	0	0.596601	0.766892	C5: Matrix Fibroblast
	ENSMUSG00000022951	Rcan1	0.445084	0	1	0.385121	0.701895	C5: Matrix Fibroblast
	ENSMUSG00000058897	Col25a1	0.437806	0	1	0.378017	0.67719	C5: Matrix Fibroblast
	ENSMUSG00000038156	Spon1	0.433799	0	1	0.374105	0.722638	C5: Matrix Fibroblast
	ENSMUSG00000020264	Slc36a2	0.430187	0	1	0.370579	0.720343	C5: Matrix Fibroblast
	ENSMUSG00000020241	Col6a2	0.42151	1	0	0.571246	0.738476	C5: Matrix Fibroblast
	ENSMUSG00000058806	Col13a1	0.419915	0	1	0.360551	0.696887	C5: Matrix Fibroblast
	ENSMUSG00000033444	Specc1l	0.41986	0	1	0.360498	0.699809	C5: Matrix Fibroblast
	ENSMUSG00000026748	Plxdc2	0.418141	0	1	0.35882	0.676884	C5: Matrix Fibroblast
	ENSMUSG00000026574	Dpt	0.40833	0	1	0.349242	0.712028	C5: Matrix Fibroblast
	ENSMUSG00000018339	Gpx3	0.401456	1	1	0.408142	0.7275	C5: Matrix Fibroblast
	ENSMUSG00000017652	Cd40	0.399467	0	1	0.34059	0.684135	C5: Matrix Fibroblast
	ENSMUSG00000074570	Cass4	0.390909	0	1	0.332235	0.707342	C5: Matrix Fibroblast
	ENSMUSG00000001986	Gria3	0.386013	0	1	0.327456	0.696133	C5: Matrix Fibroblast
	ENSMUSG00000019278	Dpep1	0.385744	0	1	0.327193	0.70477	C5: Matrix Fibroblast
	ENSMUSG00000040249	Lrp1	0.374428	0	1	0.316147	0.675158	C5: Matrix Fibroblast
	ENSMUSG00000075408	6030408B16Rik	0.373792	0	1	0.315526	0.641256	C5: Matrix Fibroblast
	ENSMUSG00000031558	Slit2	0.370896	0	1	0.312698	0.673201	C5: Matrix Fibroblast
	ENSMUSG00000030551	Nr2f2	0.368783	1	0	0.519774	0.66635	C5: Matrix Fibroblast
	ENSMUSG00000029096	Htra3	0.368211	0	1	0.310077	0.664567	C5: Matrix Fibroblast
	ENSMUSG00000026879	Gsn	0.367316	0	0	0.45273	0.707404	C5: Matrix Fibroblast
	ENSMUSG00000026042	Col5a2	0.365204	1	0	0.51628	0.703374	C5: Matrix Fibroblast
	ENSMUSG00000028351	Dbc1	0.36446	0	1	0.306416	0.674997	C5: Matrix Fibroblast
	ENSMUSG00000003617	Cp	0.360803	0	1	0.302846	0.693232	C5: Matrix Fibroblast
	ENSMUSG00000027820	Mme	0.35679	0	1	0.298928	0.687212	C5: Matrix Fibroblast
	ENSMUSG00000048960	Prex2	0.354631	0	1	0.296821	0.644657	C5: Matrix Fibroblast
	ENSMUSG00000042190	Cmklr1	0.352295	0	1	0.29454	0.667648	C5: Matrix Fibroblast
	ENSMUSG00000046828	Mettl21e	0.351315	0	1	0.293584	0.692509	C5: Matrix Fibroblast
	ENSMUSG00000029163	Emilin1	0.351284	0	1	0.293554	0.657841	C5: Matrix Fibroblast
	ENSMUSG00000018411	Mapt	0.350848	0	1	0.293128	0.681731	C5: Matrix Fibroblast
	ENSMUSG00000004558	Ndrg2	0.348142	0	1	0.290487	0.670935	C5: Matrix Fibroblast
	ENSMUSG00000026421	Csrp1	0.346219	0	1	0.288609	0.658748	C5: Matrix Fibroblast
	ENSMUSG00000031246	Sh3bgrl	0.345374	1	0	0.496921	0.728243	C5: Matrix Fibroblast
	ENSMUSG00000041757	Plekha6	0.343877	0	1	0.286323	0.676467	C5: Matrix Fibroblast
	ENSMUSG00000078247	Airn	0.338469	0	1	0.281043	0.642637	C5: Matrix Fibroblast
	ENSMUSG00000020676	Ccl11	0.337371	0	1	0.279972	0.661175	C5: Matrix Fibroblast
	ENSMUSG00000001802	Lrp3	0.336997	0	1	0.279607	0.673367	C5: Matrix Fibroblast
	ENSMUSG00000028980	H6pd	0.334504	0	1	0.277173	0.643397	C5: Matrix Fibroblast
	ENSMUSG00000033022	Cdo1	0.334442	0	1	0.277112	0.662719	C5: Matrix Fibroblast
	ENSMUSG00000028369	Svep1	0.334411	0	0	0.420608	0.690837	C5: Matrix Fibroblast
	ENSMUSG00000026768	Itga8	0.333575	0	1	0.276266	0.684401	C5: Matrix Fibroblast
	ENSMUSG00000058070	Eml1	0.325953	0	1	0.268825	0.669287	C5: Matrix Fibroblast
	ENSMUSG00000036103	Colec12	0.32587	1	0	0.477882	0.710351	C5: Matrix Fibroblast
	ENSMUSG00000026365	Cfh	0.320668	0	1	0.263666	0.641193	C5: Matrix Fibroblast
	ENSMUSG00000021390	Ogn	0.319438	1	0	0.471602	0.708211	C5: Matrix Fibroblast
	ENSMUSG00000031490	Eif4ebp1	0.317471	1	0	0.469682	0.719441	C5: Matrix Fibroblast
	ENSMUSG00000020422	Tns3	0.313134	0	1	0.256312	0.671196	C5: Matrix Fibroblast
	ENSMUSG00000006931	Leprel4	0.312893	0	1	0.256076	0.6526	C5: Matrix Fibroblast
	ENSMUSG00000078607	1810010H24Rik	0.312161	0	1	0.255362	0.65768	C5: Matrix Fibroblast
	ENSMUSG00000032334	Loxl1	0.311597	0	1	0.254811	0.659236	C5: Matrix Fibroblast
	ENSMUSG00000078866	Gm14420	0.310792	0	1	0.254025	0.64535	C5: Matrix Fibroblast
	ENSMUSG00000031963	Bmper	0.308048	0	1	0.251347	0.638193	C5: Matrix Fibroblast
	ENSMUSG00000056870	Gulp1	0.307853	0	0	0.394682	0.688699	C5: Matrix Fibroblast
	ENSMUSG00000032648	Pygm	0.307544	0	1	0.250855	0.629622	C5: Matrix Fibroblast
	ENSMUSG00000020695	Mrc2	0.307258	0	1	0.250575	0.654199	C5: Matrix Fibroblast
	ENSMUSG00000002289	Angptl4	0.306487	0	1	0.249822	0.645576	C5: Matrix Fibroblast
	ENSMUSG00000027204	Fbn1	0.305676	0	0	0.392557	0.670198	C5: Matrix Fibroblast
	ENSMUSG00000036570	Fxyd1	0.30514	0	1	0.248507	0.654678	C5: Matrix Fibroblast
	ENSMUSG00000028420	Tmem38b	0.302235	0	1	0.245672	0.660764	C5: Matrix Fibroblast
	ENSMUSG00000020032	Nuak1	0.301927	0	1	0.245371	0.625414	C5: Matrix Fibroblast
	ENSMUSG00000037826	Ppm1k	0.301601	1	0	0.45419	0.733629	C5: Matrix Fibroblast
	ENSMUSG00000027253	Lrp4	0.291074	0	0	0.378302	0.657553	C5: Matrix Fibroblast
	ENSMUSG00000081528	Gm12924	0.289517	0	1	0.233257	0.652736	C5: Matrix Fibroblast
	ENSMUSG00000060012	Kif13b	0.288583	0	1	0.232345	0.646562	C5: Matrix Fibroblast
	ENSMUSG00000024379	Tslp	0.287118	0	1	0.230914	0.645342	C5: Matrix Fibroblast
	ENSMUSG00000087490	AC107641.2	0.286252	0	1	0.230069	0.639088	C5: Matrix Fibroblast
	ENSMUSG00000004451	Ralb	0.286216	1	0	0.439171	0.661944	C5: Matrix Fibroblast
	ENSMUSG00000042050	Wdr60	0.28507	0	1	0.228915	0.652858	C5: Matrix Fibroblast
	ENSMUSG00000028248	Sfrs18	0.282909	1	0	0.435943	0.675188	C5: Matrix Fibroblast
	ENSMUSG00000023224	Serping1	0.282907	1	0	0.43594	0.716116	C5: Matrix Fibroblast
	ENSMUSG00000042961	Egflam	0.282445	0	1	0.226353	0.650632	C5: Matrix Fibroblast
	ENSMUSG00000035954	Dock4	0.278723	0	1	0.222719	0.638416	C5: Matrix Fibroblast
	ENSMUSG00000022324	Matn2	0.278674	0	1	0.222671	0.625925	C5: Matrix Fibroblast
	ENSMUSG00000029718	Pcolce	0.27749	0	0	0.365042	0.670104	C5: Matrix Fibroblast
	ENSMUSG00000030930	Chst15	0.275229	0	1	0.219308	0.644331	C5: Matrix Fibroblast
	ENSMUSG00000031253	Srpx2	0.273953	0	1	0.218063	0.624734	C5: Matrix Fibroblast
	ENSMUSG00000042605	Atxn2	0.273949	0	1	0.218059	0.640342	C5: Matrix Fibroblast
	ENSMUSG00000022676	Snai2	0.273495	1	0	0.426752	0.657631	C5: Matrix Fibroblast
	ENSMUSG00000042804	Gpr153	0.273132	0	1	0.217261	0.64426	C5: Matrix Fibroblast
	ENSMUSG00000001119	Col6a1	0.272062	0	0	0.359743	0.689975	C5: Matrix Fibroblast
	ENSMUSG00000089897	AC119810.1	0.271519	0	1	0.215687	0.647909	C5: Matrix Fibroblast
	ENSMUSG00000023348	Trip6	0.270659	0	1	0.214847	0.627479	C5: Matrix Fibroblast
	ENSMUSG00000021666	Gfm2	0.270348	0	1	0.214543	0.640917	C5: Matrix Fibroblast
	ENSMUSG00000024302	Dtna	0.26898	0	1	0.213208	0.627696	C5: Matrix Fibroblast
	ENSMUSG00000027194	Ttc17	0.268902	0	1	0.213132	0.622568	C5: Matrix Fibroblast
	ENSMUSG00000030790	Adm	0.268569	0	1	0.212807	0.652078	C5: Matrix Fibroblast
	ENSMUSG00000045658	Pid1	0.268543	0	1	0.212782	0.612167	C5: Matrix Fibroblast
	ENSMUSG00000021461	Fancc	0.266908	0	1	0.211185	0.636447	C5: Matrix Fibroblast
	ENSMUSG00000029334	Prkg2	0.263606	0	1	0.207962	0.650388	C5: Matrix Fibroblast
	ENSMUSG00000029209	Gnpda2	0.259924	0	1	0.204368	0.621909	C5: Matrix Fibroblast
	ENSMUSG00000030782	Tgfb1i1	0.257275	0	0	0.345307	0.640845	C5: Matrix Fibroblast
	ENSMUSG00000043300	B3galnt1	0.257121	0	1	0.201631	0.622981	C5: Matrix Fibroblast
	ENSMUSG00000025491	Ifitm1	0.255461	0	1	0.200011	0.646179	C5: Matrix Fibroblast
	ENSMUSG00000024066	Xdh	0.255007	0	1	0.199568	0.60086	C5: Matrix Fibroblast
	ENSMUSG00000065954	Tacc1	0.254481	0	0	0.34258	0.680485	C5: Matrix Fibroblast
	ENSMUSG00000030942	Thumpd1	0.252557	0	1	0.197176	0.623728	C5: Matrix Fibroblast
	ENSMUSG00000065852	Gm22353	0.252366	0	1	0.19699	0.618487	C5: Matrix Fibroblast
	ENSMUSG00000028634	Hivep3	0.252044	0	1	0.196675	0.630769	C5: Matrix Fibroblast
	ENSMUSG00000006219	Fblim1	0.250596	0	0	0.338787	0.656461	C5: Matrix Fibroblast
	ENSMUSG00000023243	Kcnk5	0.249177	0	1	0.193876	0.634295	C5: Matrix Fibroblast
	ENSMUSG00000057457	Phex	0.249001	0	1	0.193705	0.621544	C5: Matrix Fibroblast
	ENSMUSG00000089635	Gm16559	0.247577	0	1	0.192314	0.618072	C5: Matrix Fibroblast
	ENSMUSG00000037606	Osbpl5	0.247004	0	1	0.191755	0.606923	C5: Matrix Fibroblast
	ENSMUSG00000043279	Trim56	0.24565	0	1	0.190433	0.613589	C5: Matrix Fibroblast
	ENSMUSG00000038668	Lpar1	0.245158	1	0	0.39909	0.676921	C5: Matrix Fibroblast
	ENSMUSG00000053641	Dennd4a	0.24384	0	1	0.188667	0.64029	C5: Matrix Fibroblast
	ENSMUSG00000040690	Col16a1	0.243093	0	1	0.187937	0.603765	C5: Matrix Fibroblast
	ENSMUSG00000084126	Gm15844	0.242717	0	1	0.18757	0.639571	C5: Matrix Fibroblast
	ENSMUSG00000053441	Adamts19	0.241975	0	1	0.186845	0.63123	C5: Matrix Fibroblast
	ENSMUSG00000056973	Ces1d	0.241557	0	1	0.186438	0.625607	C5: Matrix Fibroblast
	ENSMUSG00000026922	Agpat2	0.240949	0	1	0.185844	0.595728	C5: Matrix Fibroblast
	ENSMUSG00000025236	Adpgk	0.240642	0	1	0.185545	0.636691	C5: Matrix Fibroblast
	ENSMUSG00000032340	Neo1	0.238996	0	0	0.327464	0.657488	C5: Matrix Fibroblast
	ENSMUSG00000004035	Gstm7	0.238604	0	1	0.183554	0.622525	C5: Matrix Fibroblast
	ENSMUSG00000050666	Vstm4	0.238276	0	1	0.183235	0.599378	C5: Matrix Fibroblast
	ENSMUSG00000039956	Mrap	0.237038	0	1	0.182026	0.621845	C5: Matrix Fibroblast
	ENSMUSG00000050737	Ptges	0.236996	0	1	0.181985	0.608512	C5: Matrix Fibroblast
	ENSMUSG00000030780	BC017158	0.234898	0	1	0.179937	0.630921	C5: Matrix Fibroblast
	ENSMUSG00000035275	Raver2	0.234765	0	1	0.179807	0.602338	C5: Matrix Fibroblast
	ENSMUSG00000030401	Rtn2	0.234752	0	1	0.179795	0.615498	C5: Matrix Fibroblast
	ENSMUSG00000017969	Ptgis	0.234637	0	1	0.179682	0.598939	C5: Matrix Fibroblast
	ENSMUSG00000026701	Prdx6	0.234225	1	0	0.388417	0.669117	C5: Matrix Fibroblast
	ENSMUSG00000032855	Pkd1	0.233319	0	1	0.178396	0.579235	C5: Matrix Fibroblast
	ENSMUSG00000002266	Zim1	0.232992	0	1	0.178077	0.618571	C5: Matrix Fibroblast
	ENSMUSG00000024781	Lipa	0.232517	0	0	0.321139	0.676729	C5: Matrix Fibroblast
	ENSMUSG00000046318	Ccbe1	0.231527	0	1	0.176646	0.572601	C5: Matrix Fibroblast
	ENSMUSG00000052854	Nrk	0.231084	0	1	0.176214	0.618769	C5: Matrix Fibroblast
	ENSMUSG00000029776	Hibadh	0.230931	0	1	0.176064	0.615751	C5: Matrix Fibroblast
	ENSMUSG00000054675	Tmem119	0.230762	0	1	0.175899	0.604933	C5: Matrix Fibroblast
	ENSMUSG00000023800	Tiam2	0.230469	0	1	0.175614	0.597492	C5: Matrix Fibroblast
	ENSMUSG00000042350	1110018G07Rik	0.230463	0	1	0.175608	0.624092	C5: Matrix Fibroblast
	ENSMUSG00000040280	Ndufa4l2	0.230269	0	1	0.175418	0.587701	C5: Matrix Fibroblast
	ENSMUSG00000041797	Abca9	0.230036	0	1	0.17519	0.619622	C5: Matrix Fibroblast
	ENSMUSG00000033082	Clec1a	1	0	1	0.750345	0.846274	C7: Endothelial Cells
	ENSMUSG00000031871	Cdh5	0.983215	1	1	0.933316	0.870237	C7: Endothelial Cells
	ENSMUSG00000026921	Egfl7	0.957597	1	1	1	0.870779	C7: Endothelial Cells
	ENSMUSG00000037754	Ppp1r16b	0.93255	1	1	0.765461	0.842261	C7: Endothelial Cells
	ENSMUSG00000062960	Kdr	0.914853	1	1	0.746069	0.836292	C7: Endothelial Cells
	ENSMUSG00000035566	Pcdh17	0.911098	0	1	0.630372	0.8141	C7: Endothelial Cells
	ENSMUSG00000027435	Cd93	0.885926	1	1	0.804977	0.835315	C7: Endothelial Cells
	ENSMUSG00000047867	Gimap6	0.863021	1	1	0.75281	0.824965	C7: Endothelial Cells
	ENSMUSG00000054690	Emcn	0.858905	1	1	0.588595	0.808101	C7: Endothelial Cells
	ENSMUSG00000001240	Ramp2	0.856302	1	1	0.884795	0.836202	C7: Endothelial Cells
	ENSMUSG00000007655	Cav1	0.821092	1	1	0.606352	0.801082	C7: Endothelial Cells
	ENSMUSG00000074457	S100a16	0.816382	1	1	0.64042	0.803295	C7: Endothelial Cells
	ENSMUSG00000034810	Scn7a	0.802353	1	1	0.51756	0.788146	C7: Endothelial Cells
	ENSMUSG00000054435	Gimap4	0.797147	1	1	0.570785	0.792101	C7: Endothelial Cells
	ENSMUSG00000059588	Calcrl	0.793489	1	1	0.602685	0.794347	C7: Endothelial Cells
	ENSMUSG00000068735	Trp53i11	0.779863	0	1	0.462241	0.767475	C7: Endothelial Cells
	ENSMUSG00000034845	Plvap	0.773091	0	1	0.624243	0.781609	C7: Endothelial Cells
	ENSMUSG00000039706	Ldb2	0.77149	1	1	0.478358	0.777214	C7: Endothelial Cells
	ENSMUSG00000051855	Mest	0.770515	1	1	0.703049	0.798763	C7: Endothelial Cells
	ENSMUSG00000038543	BC028528	0.764792	1	1	0.527614	0.780439	C7: Endothelial Cells
	ENSMUSG00000020577	Tspan13	0.760823	1	1	0.594512	0.786005	C7: Endothelial Cells
	ENSMUSG00000005672	Kit	0.753592	0	1	0.457257	0.76092	C7: Endothelial Cells
	ENSMUSG00000029648	Flt1	0.749668	0	1	0.497011	0.763866	C7: Endothelial Cells
	ENSMUSG00000001029	Icam2	0.746592	1	1	0.509131	0.774442	C7: Endothelial Cells
	ENSMUSG00000001946	Esam	0.744185	1	1	0.49942	0.772944	C7: Endothelial Cells
	ENSMUSG00000024440	Pcdh12	0.740822	0	1	0.407918	0.753188	C7: Endothelial Cells
	ENSMUSG00000016494	Cd34	0.735117	1	1	0.630952	0.783595	C7: Endothelial Cells
	ENSMUSG00000020357	Flt4	0.730994	0	1	0.459922	0.755956	C7: Endothelial Cells
	ENSMUSG00000022579	Gpihbp1	0.728673	0	1	0.384998	0.748159	C7: Endothelial Cells
	ENSMUSG00000044562	Rasip1	0.717509	0	1	0.416255	0.748607	C7: Endothelial Cells
	ENSMUSG00000022018	Rgcc	0.717319	1	1	0.517373	0.768475	C7: Endothelial Cells
	ENSMUSG00000045930	Clec14a	0.711841	1	1	0.575544	0.772846	C7: Endothelial Cells
	ENSMUSG00000032035	Ets1	0.70903	1	1	0.600869	0.77465	C7: Endothelial Cells
	ENSMUSG00000073599	Ecscr	0.707991	0	1	0.544934	0.758877	C7: Endothelial Cells
	ENSMUSG00000024451	Arap3	0.702755	0	1	0.571899	0.76028	C7: Endothelial Cells
	ENSMUSG00000046814	Gchfr	0.698359	0	1	0.44631	0.747094	C7: Endothelial Cells
	ENSMUSG00000033191	Tie1	0.695959	0	1	0.520386	0.753718	C7: Endothelial Cells
	ENSMUSG00000041378	Cldn5	0.684177	0	1	0.406662	0.739974	C7: Endothelial Cells
	ENSMUSG00000040268	Plekha1	0.665755	0	1	0.416218	0.736642	C7: Endothelial Cells
	ENSMUSG00000071042	Rasgrp3	0.665161	1	1	0.48444	0.753228	C7: Endothelial Cells
	ENSMUSG00000034903	Cobll1	0.660084	0	1	0.365134	0.730381	C7: Endothelial Cells
	ENSMUSG00000026728	Vim	0.657957	1	1	0.419583	0.745278	C7: Endothelial Cells
	ENSMUSG00000041445	Mmrn2	0.653277	0	1	0.348917	0.727236	C7: Endothelial Cells
	ENSMUSG00000041361	Myzap	0.637613	0	1	0.434578	0.731917	C7: Endothelial Cells
	ENSMUSG00000000266	Mid2	0.631378	0	1	0.361191	0.723364	C7: Endothelial Cells
	ENSMUSG00000009687	Fxyd5	0.629382	0	1	0.492349	0.735613	C7: Endothelial Cells
	ENSMUSG00000026181	Ppm1f	0.626597	0	1	0.339686	0.720175	C7: Endothelial Cells
	ENSMUSG00000008398	Elk3	0.624521	1	1	0.382903	0.733996	C7: Endothelial Cells
	ENSMUSG00000090019	Gimap1	0.624445	0	1	0.349544	0.720633	C7: Endothelial Cells
	ENSMUSG00000020681	Ace	0.621788	0	1	0.338956	0.718993	C7: Endothelial Cells
	ENSMUSG00000041482	Piezo2	0.62069	0	1	0.382429	0.722952	C7: Endothelial Cells
	ENSMUSG00000032966	Fkbp1a	0.616805	1	0	0.522366	0.745727	C7: Endothelial Cells
	ENSMUSG00000043505	Gimap5	0.611694	0	1	0.413711	0.723904	C7: Endothelial Cells
	ENSMUSG00000032698	Lmo2	0.610561	0	1	0.349782	0.717447	C7: Endothelial Cells
	ENSMUSG00000000317	Bcl6b	0.607584	0	1	0.390295	0.720685	C7: Endothelial Cells
	ENSMUSG00000067925	Cxx1a	0.605437	0	1	0.345239	0.715823	C7: Endothelial Cells
	ENSMUSG00000045377	Tmem88	0.605396	0	1	0.360831	0.717324	C7: Endothelial Cells
	ENSMUSG00000052921	Arhgef15	0.603505	0	1	0.308971	0.711862	C7: Endothelial Cells
	ENSMUSG00000066571	4931406P16Rik	0.601636	1	0	0.601861	0.749925	C7: Endothelial Cells
	ENSMUSG00000046080	Clec9a	0.601205	0	1	0.298659	0.710331	C7: Endothelial Cells
	ENSMUSG00000034488	Edil3	0.59237	0	1	0.328763	0.711206	C7: Endothelial Cells
	ENSMUSG00000002504	Slc9a3r2	0.58431	0	1	0.304723	0.707013	C7: Endothelial Cells
	ENSMUSG00000044338	Aplnr	0.58245	0	1	0.322565	0.708313	C7: Endothelial Cells
	ENSMUSG00000020077	Srgn	0.580668	0	1	0.373521	0.712838	C7: Endothelial Cells
	ENSMUSG00000001089	Luzp1	0.578451	1	0	0.413831	0.726345	C7: Endothelial Cells
	ENSMUSG00000031304	Il2rg	0.575339	0	1	0.301305	0.704609	C7: Endothelial Cells
	ENSMUSG00000006356	Crip2	0.571533	1	0	0.614736	0.744214	C7: Endothelial Cells
	ENSMUSG00000049881	2810025M15Rik	0.570684	1	1	0.64184	0.746645	C7: Endothelial Cells
	ENSMUSG00000015094	Npdc1	0.564969	0	1	0.27711	0.699867	C7: Endothelial Cells
	ENSMUSG00000001552	Jup	0.564541	0	1	0.332224	0.705109	C7: Endothelial Cells
	ENSMUSG00000015533	Itga2	0.560216	0	1	0.320634	0.702987	C7: Endothelial Cells
	ENSMUSG00000044258	Ctla2a	0.559514	0	1	0.394679	0.71	C7: Endothelial Cells
	ENSMUSG00000025085	Ablim1	0.559285	0	1	0.338561	0.704508	C7: Endothelial Cells
	ENSMUSG00000020717	Pecam1	0.558166	1	1	0.898237	0.768598	C7: Endothelial Cells
	ENSMUSG00000068036	Mllt4	0.557127	0	0	0.356176	0.705717	C7: Endothelial Cells
	ENSMUSG00000024140	Epas1	0.556824	0	1	0.27848	0.698118	C7: Endothelial Cells
	ENSMUSG00000002885	Cd97	0.556033	1	1	0.32109	0.712176	C7: Endothelial Cells
	ENSMUSG00000030091	Nup210	0.554319	0	1	0.372143	0.706615	C7: Endothelial Cells
	ENSMUSG00000060791	Gmfg	0.553346	1	1	0.476244	0.72659	C7: Endothelial Cells
	ENSMUSG00000040289	Hey1	0.552279	0	1	0.281601	0.69737	C7: Endothelial Cells
	ENSMUSG00000020444	Guk1	0.551275	0	0	0.390575	0.707698	C7: Endothelial Cells
	ENSMUSG00000027954	Efna1	0.551153	0	1	0.439613	0.712422	C7: Endothelial Cells
	ENSMUSG00000052560	Cpne8	0.550037	1	0	0.392039	0.717666	C7: Endothelial Cells
	ENSMUSG00000027955	Fam198b	0.549709	0	1	0.281916	0.696806	C7: Endothelial Cells
	ENSMUSG00000000058	Cav2	0.548777	1	1	0.454507	0.723428	C7: Endothelial Cells
	ENSMUSG00000006386	Tek	0.546379	0	1	0.283113	0.696152	C7: Endothelial Cells
	ENSMUSG00000033960	9430020K01Rik	0.54461	0	1	0.463217	0.713197	C7: Endothelial Cells
	ENSMUSG00000049281	Scn3b	0.542702	0	1	0.265741	0.693619	C7: Endothelial Cells
	ENSMUSG00000020154	Ptprb	0.540913	0	1	0.333388	0.699761	C7: Endothelial Cells
	ENSMUSG00000024378	Stard4	0.538304	0	1	0.445916	0.710063	C7: Endothelial Cells
	ENSMUSG00000034037	Fgd5	0.533163	0	1	0.321615	0.696829	C7: Endothelial Cells
	ENSMUSG00000038188	Scarf1	0.532958	0	1	0.26222	0.691026	C7: Endothelial Cells
	ENSMUSG00000046916	Myct1	0.530739	0	1	0.336433	0.697705	C7: Endothelial Cells
	ENSMUSG00000031502	Col4a1	0.527284	1	0	0.522026	0.725003	C7: Endothelial Cells
	ENSMUSG00000031681	Smad1	0.5216	0	1	0.363095	0.698176	C7: Endothelial Cells
	ENSMUSG00000016087	Fli1	0.519756	1	1	0.509419	0.722042	C7: Endothelial Cells
	ENSMUSG00000046768	Rhoj	0.514764	0	1	0.347487	0.695084	C7: Endothelial Cells
	ENSMUSG00000019256	Ahr	0.514513	0	1	0.371801	0.697382	C7: Endothelial Cells
	ENSMUSG00000026159	Agfg1	0.513271	0	1	0.251386	0.685426	C7: Endothelial Cells
	ENSMUSG00000022587	Ly6e	0.511801	0	1	0.421454	0.701566	C7: Endothelial Cells
	ENSMUSG00000039031	Arhgap18	0.50873	0	1	0.346253	0.693569	C7: Endothelial Cells
	ENSMUSG00000038393	Txnip	0.508352	1	0	0.353697	0.704316	C7: Endothelial Cells
	ENSMUSG00000022799	Arhgap31	0.506418	0	1	0.432622	0.701405	C7: Endothelial Cells
	ENSMUSG00000067924	Cxx1b	0.506045	0	1	0.294659	0.687949	C7: Endothelial Cells
	ENSMUSG00000021108	Prkch	0.500216	0	1	0.247638	0.682045	C7: Endothelial Cells
	ENSMUSG00000022661	Cd200	0.49675	0	1	0.340246	0.690218	C7: Endothelial Cells
	ENSMUSG00000050914	Ankrd37	0.493384	0	1	0.260012	0.681665	C7: Endothelial Cells
	ENSMUSG00000027111	Itga6	0.488933	1	1	0.473972	0.711483	C7: Endothelial Cells
	ENSMUSG00000028525	Pde4b	0.487827	0	1	0.274876	0.681821	C7: Endothelial Cells
	ENSMUSG00000035459	Stab2	0.483546	0	1	0.236791	0.677141	C7: Endothelial Cells
	ENSMUSG00000030516	Tjp1	0.482733	1	1	0.306234	0.693795	C7: Endothelial Cells
	ENSMUSG00000047557	Lxn	0.481208	1	1	0.581064	0.720075	C7: Endothelial Cells
	ENSMUSG00000044469	Tnfaip8l1	0.479668	0	1	0.271231	0.679582	C7: Endothelial Cells
	ENSMUSG00000056492	Gpr116	0.479283	0	1	0.330081	0.685196	C7: Endothelial Cells
	ENSMUSG00000079985	AL662804.1	0.476815	0	1	0.237384	0.675643	C7: Endothelial Cells
	ENSMUSG00000027074	Slc43a3	0.474604	1	1	0.532114	0.713805	C7: Endothelial Cells
	ENSMUSG00000025597	Klhl4	0.471186	0	1	0.240427	0.674637	C7: Endothelial Cells
	ENSMUSG00000037999	Arap2	0.471175	0	1	0.275567	0.678039	C7: Endothelial Cells
	ENSMUSG00000041633	Kctd12b	0.470765	0	1	0.282023	0.67857	C7: Endothelial Cells
	ENSMUSG00000019970	Sgk1	0.470596	0	1	0.287523	0.679064	C7: Endothelial Cells
	ENSMUSG00000018169	Mfng	0.469461	0	1	0.233449	0.673562	C7: Endothelial Cells
	ENSMUSG00000033278	Ptprm	0.469446	0	1	0.303053	0.680303	C7: Endothelial Cells
	ENSMUSG00000028977	Casz1	0.468464	0	1	0.352341	0.684853	C7: Endothelial Cells
	ENSMUSG00000078103	AC161518.1	0.468452	0	1	0.390833	0.68858	C7: Endothelial Cells
	ENSMUSG00000020439	Smtn	0.467678	0	1	0.35853	0.685271	C7: Endothelial Cells
	ENSMUSG00000047261	Gap43	0.467039	0	1	0.227862	0.672461	C7: Endothelial Cells
	ENSMUSG00000039328	Rnf122	0.466687	0	1	0.261058	0.675596	C7: Endothelial Cells
	ENSMUSG00000004837	Grap	0.466306	0	1	0.234495	0.672934	C7: Endothelial Cells
	ENSMUSG00000034738	Nostrin	0.46531	0	1	0.236055	0.672855	C7: Endothelial Cells
	ENSMUSG00000028978	Nos3	0.464228	0	1	0.235913	0.672591	C7: Endothelial Cells
	ENSMUSG00000029710	Ephb4	0.463831	0	1	0.389371	0.68737	C7: Endothelial Cells
	ENSMUSG00000015053	Gata2	0.462249	0	1	0.272181	0.675648	C7: Endothelial Cells
	ENSMUSG00000038145	Snrk	0.460837	1	1	0.494175	0.706947	C7: Endothelial Cells
	ENSMUSG00000004044	Ptrf	0.460592	1	0	0.409383	0.698673	C7: Endothelial Cells
	ENSMUSG00000062995	Ica1	0.4592	0	1	0.316248	0.679214	C7: Endothelial Cells
	ENSMUSG00000027800	Tm4sf1	0.458701	0	1	0.32698	0.680139	C7: Endothelial Cells
	ENSMUSG00000038235	F11r	0.458581	0	0	0.436252	0.6907	C7: Endothelial Cells
	ENSMUSG00000028041	Adam15	0.456895	0	1	0.246215	0.671895	C7: Endothelial Cells
	ENSMUSG00000024501	Dpysl3	0.456851	0	1	0.28222	0.675374	C7: Endothelial Cells
	ENSMUSG00000037936	Scarb1	0.454111	0	1	0.301081	0.676568	C7: Endothelial Cells
	ENSMUSG00000041959	S100a10	0.450108	0	0	0.341247	0.679535	C7: Endothelial Cells
	ENSMUSG00000000530	Acvrl1	0.446604	0	1	0.242229	0.66913	C7: Endothelial Cells
	ENSMUSG00000086304	AC148011.4	0.445617	0	1	0.264994	0.671108	C7: Endothelial Cells
	ENSMUSG00000002944	Cd36	0.444169	0	1	0.280876	0.672312	C7: Endothelial Cells
	ENSMUSG00000025607	Copg2	0.444159	0	0	0.401992	0.684047	C7: Endothelial Cells
	ENSMUSG00000024754	Tmem2	0.444072	0	1	0.271104	0.671343	C7: Endothelial Cells
	ENSMUSG00000031480	Thsd1	0.440114	0	1	0.271867	0.670502	C7: Endothelial Cells
	ENSMUSG00000030148	Clec4a2	1	1	1	0.576978	0.873074	C8: Myeloid / Immune Cells
	ENSMUSG00000002699	Lcp2	0.999932	1	1	0.577739	0.8733	C8: Myeloid / Immune Cells
	ENSMUSG00000024679	Ms4a6d	0.998648	1	1	0.532709	0.858364	C8: Myeloid / Immune Cells
	ENSMUSG00000071715	Ncf4	0.997384	1	1	0.608674	0.882531	C8: Myeloid / Immune Cells
	ENSMUSG00000027995	Tlr2	0.994497	1	1	0.502717	0.847427	C8: Myeloid / Immune Cells
	ENSMUSG00000035004	Igsf6	0.992205	1	1	0.621118	0.884997	C8: Myeloid / Immune Cells
	ENSMUSG00000036908	Unc93b1	0.991122	1	1	0.573457	0.869272	C8: Myeloid / Immune Cells
	ENSMUSG00000038642	Ctss	0.991109	1	1	0.645045	0.892399	C8: Myeloid / Immune Cells
	ENSMUSG00000040528	Milr1	0.99107	1	1	0.48986	0.842245	C8: Myeloid / Immune Cells
	ENSMUSG00000015340	Cybb	0.988571	1	1	0.655795	0.895111	C8: Myeloid / Immune Cells
	ENSMUSG00000024965	Fermt3	0.987436	1	1	0.477503	0.837161	C8: Myeloid / Immune Cells
	ENSMUSG00000062593	Lilrb4	0.985728	1	1	0.576852	0.86875	C8: Myeloid / Immune Cells
	ENSMUSG00000073490	AI607873	0.984957	1	1	0.496634	0.842598	C8: Myeloid / Immune Cells
	ENSMUSG00000040747	Cd53	0.984655	1	1	0.468885	0.833541	C8: Myeloid / Immune Cells
	ENSMUSG00000015947	Fcgr1	0.981014	1	1	0.683863	0.901911	C8: Myeloid / Immune Cells
	ENSMUSG00000024621	Csf1r	0.978849	1	1	0.661076	0.893899	C8: Myeloid / Immune Cells
	ENSMUSG00000040613	Apobec1	0.978597	1	1	0.466288	0.830884	C8: Myeloid / Immune Cells
	ENSMUSG00000069516	Lyz2	0.978105	1	1	0.496249	0.840417	C8: Myeloid / Immune Cells
	ENSMUSG00000073489	Ifi204	0.973762	1	1	0.438805	0.820552	C8: Myeloid / Immune Cells
	ENSMUSG00000026656	Fcgr2b	0.973642	1	1	0.672066	0.895887	C8: Myeloid / Immune Cells
	ENSMUSG00000079419	Ms4a6c	0.971638	1	1	0.433118	0.818077	C8: Myeloid / Immune Cells
	ENSMUSG00000060063	Alox5ap	0.971634	1	1	0.634746	0.883225	C8: Myeloid / Immune Cells
	ENSMUSG00000023992	Trem2	0.970586	1	1	0.511059	0.842945	C8: Myeloid / Immune Cells
	ENSMUSG00000039997	Ifi203	0.969147	1	1	0.534616	0.850125	C8: Myeloid / Immune Cells
	ENSMUSG00000002985	Apoe	0.965159	1	1	0.578701	0.863173	C8: Myeloid / Immune Cells
	ENSMUSG00000037902	Sirpa	0.957596	1	1	0.560455	0.855007	C8: Myeloid / Immune Cells
	ENSMUSG00000039109	F13a1	0.957391	1	1	0.409653	0.806218	C8: Myeloid / Immune Cells
	ENSMUSG00000026480	Ncf2	0.954404	1	1	0.753304	0.916362	C8: Myeloid / Immune Cells
	ENSMUSG00000019122	Ccl9	0.954295	1	1	0.541067	0.847751	C8: Myeloid / Immune Cells
	ENSMUSG00000042129	Rassf4	0.953316	1	1	0.758239	0.91763	C8: Myeloid / Immune Cells
	ENSMUSG00000072620	Slfn2	0.952196	1	1	0.763699	0.919058	C8: Myeloid / Immune Cells
	ENSMUSG00000021939	Ctsb	0.9487	1	1	0.433289	0.811247	C8: Myeloid / Immune Cells
	ENSMUSG00000056529	Ptafr	0.946268	1	1	0.422144	0.806915	C8: Myeloid / Immune Cells
	ENSMUSG00000021190	Lgmn	0.942122	1	1	0.487671	0.826844	C8: Myeloid / Immune Cells
	ENSMUSG00000026712	Mrc1	0.94185	1	1	0.390933	0.795504	C8: Myeloid / Immune Cells
	ENSMUSG00000018774	Cd68	0.940567	1	1	0.390247	0.794898	C8: Myeloid / Immune Cells
	ENSMUSG00000026395	Ptprc	0.936977	1	1	0.375584	0.789082	C8: Myeloid / Immune Cells
	ENSMUSG00000030707	Coro1a	0.936044	1	1	0.796279	0.924737	C8: Myeloid / Immune Cells
	ENSMUSG00000021423	Ly86	0.931059	1	1	0.703444	0.893243	C8: Myeloid / Immune Cells
	ENSMUSG00000022150	Dab2	0.919852	1	1	0.443439	0.805867	C8: Myeloid / Immune Cells
	ENSMUSG00000022148	Fyb	0.918191	1	1	0.770566	0.911069	C8: Myeloid / Immune Cells
	ENSMUSG00000040659	Efhd2	0.913923	1	1	0.438616	0.802529	C8: Myeloid / Immune Cells
	ENSMUSG00000028581	Laptm5	0.91217	1	1	0.82237	0.926001	C8: Myeloid / Immune Cells
	ENSMUSG00000018507	Trpv2	0.891827	1	1	0.644415	0.862393	C8: Myeloid / Immune Cells
	ENSMUSG00000030579	Tyrobp	0.885182	1	1	0.879196	0.93626	C8: Myeloid / Immune Cells
	ENSMUSG00000086507	Gm11206	0.875331	1	1	0.534879	0.822048	C8: Myeloid / Immune Cells
	ENSMUSG00000033220	Rac2	0.875295	1	1	0.841152	0.921	C8: Myeloid / Immune Cells
	ENSMUSG00000030560	Ctsc	0.869123	1	1	0.602665	0.842088	C8: Myeloid / Immune Cells
	ENSMUSG00000022952	Runx1	0.866989	1	1	0.636281	0.852309	C8: Myeloid / Immune Cells
	ENSMUSG00000025232	Hexa	0.837577	1	1	0.632311	0.842198	C8: Myeloid / Immune Cells
	ENSMUSG00000027447	Cst3	0.829657	1	1	0.766407	0.883149	C8: Myeloid / Immune Cells
	ENSMUSG00000027506	Tpd52	0.82816	1	1	0.470708	0.787154	C8: Myeloid / Immune Cells
	ENSMUSG00000030793	Pycard	0.826709	1	1	0.389077	0.760342	C8: Myeloid / Immune Cells
	ENSMUSG00000089917	Uckl1	0.825173	1	1	0.483256	0.790312	C8: Myeloid / Immune Cells
	ENSMUSG00000074148	Bcl2a1d	0.824504	1	1	0.603409	0.828935	C8: Myeloid / Immune Cells
	ENSMUSG00000030220	Arhgdib	0.820202	1	1	0.644895	0.841048	C8: Myeloid / Immune Cells
	ENSMUSG00000031827	Cotl1	0.816888	1	1	0.555448	0.811151	C8: Myeloid / Immune Cells
	ENSMUSG00000058715	Fcer1g	0.816114	1	1	0.908834	0.925104	C8: Myeloid / Immune Cells
	ENSMUSG00000024661	Fth1	0.816007	1	1	0.546042	0.807848	C8: Myeloid / Immune Cells
	ENSMUSG00000007891	Ctsd	0.8152	1	1	0.702747	0.85824	C8: Myeloid / Immune Cells
	ENSMUSG00000030263	Lrmp	0.812459	0	1	0.569976	0.870529	C8: Myeloid / Immune Cells
	ENSMUSG00000022901	Cd86	0.811496	0	1	0.545535	0.862342	C8: Myeloid / Immune Cells
	ENSMUSG00000079293	Clec7a	0.811414	0	1	0.592818	0.877596	C8: Myeloid / Immune Cells
	ENSMUSG00000071713	Csf2rb	0.811327	0	1	0.539098	0.860212	C8: Myeloid / Immune Cells
	ENSMUSG00000049382	Krt8	1	1	1	0.726581	0.849418	C9: Epithelial Cells
	ENSMUSG00000022097	Sftpc	0.999486	1	1	0.587642	0.814827	C9: Epithelial Cells
	ENSMUSG00000050071	Bex1	0.999345	1	1	0.565184	0.809225	C9: Epithelial Cells
	ENSMUSG00000024479	Mal2	0.997037	1	1	0.738442	0.851806	C9: Epithelial Cells
	ENSMUSG00000045394	Epcam	0.990673	0	1	0.673593	0.838826	C9: Epithelial Cells
	ENSMUSG00000089661	Mia	0.987344	0	1	0.629293	0.827203	C9: Epithelial Cells
	ENSMUSG00000023906	Cldn6	0.985541	0	1	0.641716	0.829949	C9: Epithelial Cells
	ENSMUSG00000028583	Pdpn	0.984681	0	1	0.569611	0.811886	C9: Epithelial Cells
	ENSMUSG00000020098	Pcbd1	0.979044	0	1	0.581998	0.813903	C9: Epithelial Cells
	ENSMUSG00000033590	Myo5c	0.975759	0	1	0.567353	0.80965	C9: Epithelial Cells
	ENSMUSG00000032473	Cldn18	0.974849	1	1	0.780704	0.858133	C9: Epithelial Cells
	ENSMUSG00000047844	Bex4	0.973375	1	1	0.794	0.861157	C9: Epithelial Cells
	ENSMUSG00000056758	Hmga2	0.97031	0	1	0.50555	0.793284	C9: Epithelial Cells
	ENSMUSG00000023039	Krt7	0.969032	0	1	0.483463	0.78756	C9: Epithelial Cells
	ENSMUSG00000000402	Egfl6	0.967957	0	1	0.624932	0.822481	C9: Epithelial Cells
	ENSMUSG00000042784	Muc1	0.966463	0	1	0.48504	0.78747	C9: Epithelial Cells
	ENSMUSG00000023043	Krt18	0.962812	1	1	0.850714	0.873255	C9: Epithelial Cells
	ENSMUSG00000008601	Rab25	0.961898	0	1	0.46624	0.781945	C9: Epithelial Cells
	ENSMUSG00000017723	Wfdc2	0.960912	1	1	0.8534	0.873565	C9: Epithelial Cells
	ENSMUSG00000089971	0610010O12Rik	0.960434	0	1	0.524369	0.796102	C9: Epithelial Cells
	ENSMUSG00000070473	Cldn3	0.960243	1	1	0.848356	0.872187	C9: Epithelial Cells
	ENSMUSG00000022240	Ctnnd2	0.956056	0	1	0.607338	0.815878	C9: Epithelial Cells
	ENSMUSG00000030800	Prss8	0.953665	0	1	0.445898	0.775349	C9: Epithelial Cells
	ENSMUSG00000026576	Atp1b1	0.952743	1	1	0.469188	0.776643	C9: Epithelial Cells
	ENSMUSG00000018569	Cldn7	0.951712	0	1	0.468931	0.780701	C9: Epithelial Cells
	ENSMUSG00000062329	Cytl1	0.951237	0	1	0.441337	0.773761	C9: Epithelial Cells
	ENSMUSG00000000567	Sox9	0.946859	0	1	0.729913	0.844584	C9: Epithelial Cells
	ENSMUSG00000047040	Prr15l	0.943943	0	1	0.427477	0.768951	C9: Epithelial Cells
	ENSMUSG00000068876	Cgn	0.943349	1	1	0.818727	0.86166	C9: Epithelial Cells
	ENSMUSG00000032359	Ctsh	0.936033	1	1	0.600675	0.806151	C9: Epithelial Cells
	ENSMUSG00000015452	Ager	0.935452	1	1	0.380003	0.751255	C9: Epithelial Cells
	ENSMUSG00000022037	Clu	0.932698	0	1	0.434984	0.768703	C9: Epithelial Cells
	ENSMUSG00000000303	Cdh1	0.927988	1	1	0.918616	0.883575	C9: Epithelial Cells
	ENSMUSG00000020057	Dram1	0.925283	0	1	0.438843	0.768269	C9: Epithelial Cells
	ENSMUSG00000044279	Crb3	0.920939	0	1	0.403424	0.75866	C9: Epithelial Cells
	ENSMUSG00000074227	Spint2	0.918876	1	1	0.64514	0.813969	C9: Epithelial Cells
	ENSMUSG00000022286	Grhl2	0.918405	0	1	0.390147	0.754888	C9: Epithelial Cells
	ENSMUSG00000033389	Arhgap44	0.91786	1	1	0.694905	0.826133	C9: Epithelial Cells
	ENSMUSG00000019312	Grb7	0.917625	0	1	0.394557	0.755837	C9: Epithelial Cells
	ENSMUSG00000032357	Tinag	0.91711	0	1	0.389346	0.754446	C9: Epithelial Cells
	ENSMUSG00000076441	Ass1	0.911639	0	1	0.436601	0.765152	C9: Epithelial Cells
	ENSMUSG00000003309	Ap1m2	0.910813	0	1	0.444098	0.766858	C9: Epithelial Cells
	ENSMUSG00000015093	Clic3	0.908071	0	1	0.401402	0.755743	C9: Epithelial Cells
	ENSMUSG00000030246	Ldhb	0.908069	1	1	0.560334	0.790885	C9: Epithelial Cells
	ENSMUSG00000024747	Aldh1a7	0.904428	0	1	0.371199	0.74756	C9: Epithelial Cells
	ENSMUSG00000028536	2610528J11Rik	0.901252	0	1	0.365559	0.745564	C9: Epithelial Cells
	ENSMUSG00000021242	Npc2	0.900898	1	1	0.746296	0.835708	C9: Epithelial Cells
	ENSMUSG00000029153	Ociad2	0.900865	0	1	0.365931	0.745584	C9: Epithelial Cells
	ENSMUSG00000033060	Lmo7	0.899012	0	1	0.363775	0.744701	C9: Epithelial Cells
	ENSMUSG00000040653	Ppp1r14c	0.895554	0	1	0.358844	0.742827	C9: Epithelial Cells
	ENSMUSG00000007888	Crlf1	0.890685	0	1	0.353286	0.740533	C9: Epithelial Cells
	ENSMUSG00000035451	Foxa1	0.890035	0	1	0.352386	0.740188	C9: Epithelial Cells
	ENSMUSG00000026479	Lamc2	0.881504	0	1	0.3443	0.736579	C9: Epithelial Cells
	ENSMUSG00000033998	Kcnk1	0.879539	0	1	0.341428	0.735497	C9: Epithelial Cells
	ENSMUSG00000028716	Pdzk1ip1	0.8719	0	1	0.3378	0.733162	C9: Epithelial Cells
	ENSMUSG00000003051	Elf3	0.87109	0	1	0.332328	0.731652	C9: Epithelial Cells
	ENSMUSG00000021608	Lpcat1	0.86894	1	1	0.341176	0.72913	C9: Epithelial Cells
	ENSMUSG00000031278	Acsl4	0.867724	0	1	0.494452	0.77127	C9: Epithelial Cells
	ENSMUSG00000052397	Ezr	0.866372	1	1	0.491502	0.765969	C9: Epithelial Cells
	ENSMUSG00000016028	Celsr1	0.864461	0	1	0.33017	0.729871	C9: Epithelial Cells
	ENSMUSG00000046727	Cystm1	0.862999	1	1	0.886924	0.863507	C9: Epithelial Cells
	ENSMUSG00000015647	Lama5	0.862308	0	1	0.362357	0.737458	C9: Epithelial Cells
	ENSMUSG00000017009	Sdc4	0.861471	1	1	0.722051	0.822287	C9: Epithelial Cells
	ENSMUSG00000018166	Erbb3	0.860318	0	1	0.333095	0.72982	C9: Epithelial Cells
	ENSMUSG00000022899	Slc15a2	0.857214	0	1	0.334522	0.729591	C9: Epithelial Cells
	ENSMUSG00000026971	Itgb6	0.857004	0	1	0.362372	0.736466	C9: Epithelial Cells
	ENSMUSG00000027315	Spint1	0.853256	0	1	0.315292	0.724074	C9: Epithelial Cells
	ENSMUSG00000041301	Cftr	0.852003	0	1	0.315305	0.723842	C9: Epithelial Cells
	ENSMUSG00000047501	Cldn4	0.848547	0	1	0.317292	0.723687	C9: Epithelial Cells
	ENSMUSG00000089804	Gm16136	0.84836	0	1	0.310821	0.722045	C9: Epithelial Cells
	ENSMUSG00000034127	Tspan8	0.847335	1	1	0.661071	0.804494	C9: Epithelial Cells
	ENSMUSG00000001943	Vsig2	0.847039	0	1	0.344686	0.730204	C9: Epithelial Cells
	ENSMUSG00000018849	Wwc1	0.846487	0	1	0.309183	0.721287	C9: Epithelial Cells
	ENSMUSG00000046733	Gprc5a	0.845772	0	1	0.308547	0.720994	C9: Epithelial Cells
	ENSMUSG00000021028	Mbip	0.844011	1	1	0.85269	0.851443	C9: Epithelial Cells
	ENSMUSG00000054889	Dsp	0.843124	0	1	0.364772	0.734456	C9: Epithelial Cells
	ENSMUSG00000026639	Lamb3	0.840243	0	1	0.303902	0.718803	C9: Epithelial Cells
	ENSMUSG00000022595	Lypd2	0.837081	0	1	0.31449	0.720838	C9: Epithelial Cells
	ENSMUSG00000031075	Ano1	0.833414	0	1	0.305155	0.717832	C9: Epithelial Cells
	ENSMUSG00000020644	Id2	0.833287	1	1	0.46783	0.753881	C9: Epithelial Cells
	ENSMUSG00000060969	Irx1	0.833087	0	1	0.307829	0.718435	C9: Epithelial Cells
	ENSMUSG00000053398	Phgdh	0.832477	0	1	0.542051	0.77647	C9: Epithelial Cells
	ENSMUSG00000030701	Plekhb1	0.831674	0	1	0.301723	0.716654	C9: Epithelial Cells
	ENSMUSG00000013089	Etv5	0.831566	0	1	0.701416	0.815865	C9: Epithelial Cells
	ENSMUSG00000035000	Dpp4	0.826532	0	1	0.292931	0.713506	C9: Epithelial Cells
	ENSMUSG00000026185	Igfbp5	0.826435	0	1	0.341127	0.725453	C9: Epithelial Cells
	ENSMUSG00000029752	Asns	0.82519	0	1	0.339463	0.724806	C9: Epithelial Cells
	ENSMUSG00000042510	AA986860	0.825039	0	1	0.296302	0.714062	C9: Epithelial Cells
	ENSMUSG00000075728	U1	0.824478	0	1	0.29067	0.712559	C9: Epithelial Cells
	ENSMUSG00000037025	Foxa2	0.823011	0	1	0.289512	0.711996	C9: Epithelial Cells
	ENSMUSG00000002980	Bcam	0.822489	0	1	0.45638	0.753326	C9: Epithelial Cells
	ENSMUSG00000050953	Gja1	0.817933	1	1	0.467143	0.750828	C9: Epithelial Cells
	ENSMUSG00000033595	Lgi3	0.816614	0	1	0.295416	0.712261	C9: Epithelial Cells
	ENSMUSG00000004864	Mapk13	0.814871	0	1	0.283167	0.708893	C9: Epithelial Cells
	ENSMUSG00000056370	Sftpb	0.81462	0	1	0.284383	0.709147	C9: Epithelial Cells
	ENSMUSG00000038168	Leprel1	0.812885	0	1	0.33993	0.722612	C9: Epithelial Cells
	ENSMUSG00000037016	Frem2	0.811425	0	1	0.331649	0.720282	C9: Epithelial Cells
	ENSMUSG00000040693	Slco4c1	0.81053	0	1	0.279849	0.707254	C9: Epithelial Cells
	ENSMUSG00000031488	Rab11fip1	0.808062	0	1	0.278077	0.706351	C9: Epithelial Cells
	ENSMUSG00000048251	Bcl11b	0.804278	0	1	0.275279	0.704946	C9: Epithelial Cells
	ENSMUSG00000086390	1810019D21Rik	0.802206	0	1	0.27505	0.7045	C9: Epithelial Cells
	ENSMUSG00000019779	Frk	0.801063	0	1	0.272844	0.703737	C9: Epithelial Cells
	ENSMUSG00000031089	Slc6a14	0.801023	0	1	0.272831	0.703727	C9: Epithelial Cells
	ENSMUSG00000030849	Fgfr2	0.80071	0	1	0.37902	0.730031	C9: Epithelial Cells
	ENSMUSG00000029829	Tmem213	0.80051	0	1	0.425761	0.741598	C9: Epithelial Cells
	ENSMUSG00000040728	Esrp1	0.799921	0	1	0.272029	0.703321	C9: Epithelial Cells
	ENSMUSG00000022949	Clic6	0.799832	0	1	0.272462	0.703411	C9: Epithelial Cells
	ENSMUSG00000019368	Sec14l4	0.795169	0	1	0.268611	0.70158	C9: Epithelial Cells
	ENSMUSG00000044393	Dsg2	0.794708	0	1	0.399374	0.733958	C9: Epithelial Cells
	ENSMUSG00000039323	Igfbp2	0.790553	0	1	0.309344	0.710826	C9: Epithelial Cells
	ENSMUSG00000032092	Mpzl2	0.790384	0	1	0.26534	0.699869	C9: Epithelial Cells
	ENSMUSG00000022636	Alcam	0.788479	0	1	0.40022	0.732999	C9: Epithelial Cells
	ENSMUSG00000021057	Akap5	0.787683	0	1	0.263377	0.698875	C9: Epithelial Cells
	ENSMUSG00000024589	Nedd4l	0.78728	0	1	0.31242	0.710975	C9: Epithelial Cells
	ENSMUSG00000005148	Klf5	0.787011	0	1	0.262927	0.698637	C9: Epithelial Cells
	ENSMUSG00000021118	Plek2	0.781353	0	1	0.259059	0.696615	C9: Epithelial Cells
	ENSMUSG00000053093	Myh7	0.779023	0	1	0.25852	0.696044	C9: Epithelial Cells
	ENSMUSG00000030587	2200002D01Rik	0.775047	0	1	0.268086	0.697672	C9: Epithelial Cells
	ENSMUSG00000004319	Clcn3	0.774028	0	1	0.304015	0.706401	C9: Epithelial Cells
	ENSMUSG00000031881	Cdh16	0.769518	0	1	0.25593	0.693616	C9: Epithelial Cells
	ENSMUSG00000027186	Elf5	0.76794	0	1	0.250292	0.69192	C9: Epithelial Cells
	ENSMUSG00000029193	Cckar	0.767861	0	1	0.250189	0.69188	C9: Epithelial Cells
	ENSMUSG00000025731	0610011F06Rik	0.767564	0	1	0.450017	0.741435	C9: Epithelial Cells
	ENSMUSG00000052485	Tmem171	0.766425	0	1	0.249266	0.691381	C9: Epithelial Cells
	ENSMUSG00000029522	Pla2g1b	0.765586	0	1	0.248742	0.691093	C9: Epithelial Cells
	ENSMUSG00000002204	Napsa	0.764781	0	1	0.25615	0.692781	C9: Epithelial Cells
	ENSMUSG00000001496	Nkx2-1	0.764375	0	1	0.250495	0.691301	C9: Epithelial Cells
	ENSMUSG00000047854	Stx19	0.763674	0	1	0.248899	0.690774	C9: Epithelial Cells
	ENSMUSG00000028865	Cd164l2	0.763643	0	1	0.247501	0.690421	C9: Epithelial Cells
	ENSMUSG00000037031	Tspan15	0.762701	0	1	0.299728	0.70321	C9: Epithelial Cells
	ENSMUSG00000040412	5330417C22Rik	0.761781	0	1	0.246327	0.68978	C9: Epithelial Cells
	ENSMUSG00000022865	Cxadr	0.760431	0	1	0.24641	0.689547	C9: Epithelial Cells
	ENSMUSG00000036585	Fgf1	0.760308	0	1	0.268359	0.694973	C9: Epithelial Cells
	ENSMUSG00000017007	Rbpjl	0.759444	0	1	0.252307	0.690826	C9: Epithelial Cells
	ENSMUSG00000029032	Arhgef16	0.757893	0	1	0.243953	0.68846	C9: Epithelial Cells
	ENSMUSG00000029134	Plb1	0.757086	0	1	0.243403	0.688172	C9: Epithelial Cells
	ENSMUSG00000008540	Mgst1	0.75576	1	1	0.681049	0.792263	C9: Epithelial Cells
	ENSMUSG00000024659	Anxa1	0.754546	1	1	0.707509	0.798604	C9: Epithelial Cells
	ENSMUSG00000031112	2610018G03Rik	0.754259	0	1	0.245726	0.688219	C9: Epithelial Cells
	ENSMUSG00000052151	Ppap2c	0.754067	0	1	0.379928	0.7215	C9: Epithelial Cells
	ENSMUSG00000031273	Col4a6	0.753978	0	1	0.295983	0.700643	C9: Epithelial Cells
	ENSMUSG00000052423	B4galt3	0.753811	0	1	0.286307	0.698209	C9: Epithelial Cells
	ENSMUSG00000037685	Atp8a1	0.753387	0	1	0.392379	0.724464	C9: Epithelial Cells
	ENSMUSG00000026893	Gca	0.752549	0	1	0.240634	0.686633	C9: Epithelial Cells
	ENSMUSG00000027375	Mal	0.7518	0	1	0.256394	0.690405	C9: Epithelial Cells
	ENSMUSG00000020566	Atp6v1c2	0.751287	0	1	0.239918	0.686218	C9: Epithelial Cells
	ENSMUSG00000001504	Irx2	0.751252	0	1	0.248001	0.688219	C9: Epithelial Cells
	ENSMUSG00000034586	Hid1	0.746358	0	1	0.236938	0.684553	C9: Epithelial Cells
	ENSMUSG00000034285	Nipsnap1	0.746188	0	1	0.347325	0.711927	C9: Epithelial Cells
	ENSMUSG00000025504	Eps8l2	0.744706	0	1	0.235917	0.68399	C9: Epithelial Cells
	ENSMUSG00000038618	Rassf7	0.741777	0	1	0.255444	0.688288	C9: Epithelial Cells
	ENSMUSG00000028479	Gne	0.740462	0	1	0.259519	0.689053	C9: Epithelial Cells
	ENSMUSG00000046449	C77370	0.739547	0	1	0.238323	0.683619	C9: Epithelial Cells
	ENSMUSG00000024421	Lama3	0.737218	0	1	0.272247	0.691604	C9: Epithelial Cells
	ENSMUSG00000005836	Gata6	0.735155	1	1	0.50462	0.744592	C9: Epithelial Cells
	ENSMUSG00000042268	Slc26a9	0.734983	0	1	0.237406	0.682534	C9: Epithelial Cells
	ENSMUSG00000041559	Fmod	0.732599	0	1	0.376724	0.716675	C9: Epithelial Cells
	ENSMUSG00000075410	Gm11744	0.729717	0	1	0.303323	0.697911	C9: Epithelial Cells
	ENSMUSG00000028047	Thbs3	0.729211	0	1	0.231078	0.679879	C9: Epithelial Cells
	ENSMUSG00000031734	Irx3	0.728565	0	1	0.227341	0.678831	C9: Epithelial Cells
	ENSMUSG00000045165	AI467606	0.726005	0	1	0.228725	0.678693	C9: Epithelial Cells
	ENSMUSG00000078954	Arhgap8	0.725335	0	1	0.226098	0.677915	C9: Epithelial Cells
	ENSMUSG00000028780	Sema3c	0.725334	0	1	0.334038	0.704713	C9: Epithelial Cells
	ENSMUSG00000024130	Abca3	0.725076	0	1	0.402478	0.721657	C9: Epithelial Cells
	ENSMUSG00000031785	Gpr56	0.724383	0	1	0.282167	0.691657	C9: Epithelial Cells
	ENSMUSG00000045691	Thtpa	0.72367	0	1	0.355687	0.709776	C9: Epithelial Cells
	ENSMUSG00000028391	Wdr31	0.723632	0	1	0.231416	0.678916	C9: Epithelial Cells
	ENSMUSG00000060512	0610040J01Rik	0.723517	0	1	0.223757	0.676993	C9: Epithelial Cells
	ENSMUSG00000059325	Hopx	0.720635	0	1	0.377265	0.714563	C9: Epithelial Cells
	ENSMUSG00000047139	Cd24a	0.719313	1	1	0.371219	0.708499	C9: Epithelial Cells
	ENSMUSG00000020911	Krt19	0.719291	0	1	0.344578	0.706196	C9: Epithelial Cells
	ENSMUSG00000016995	Matn4	0.718526	0	1	0.232731	0.678284	C9: Epithelial Cells
	ENSMUSG00000000159	Igsf5	0.715601	0	1	0.219474	0.674444	C9: Epithelial Cells
	ENSMUSG00000040434	Gyltl1b	0.713772	0	1	0.219728	0.674163	C9: Epithelial Cells
	ENSMUSG00000021789	Sftpa1	0.709689	0	1	0.218086	0.672989	C9: Epithelial Cells
	ENSMUSG00000033669	Zfp7	0.709025	0	1	0.222919	0.674064	C9: Epithelial Cells
	ENSMUSG00000051379	Flrt3	0.708612	0	1	0.255222	0.682007	C9: Epithelial Cells
	ENSMUSG00000049493	Pls1	0.706152	0	1	0.214446	0.671422	C9: Epithelial Cells
	ENSMUSG00000047284	Neurl4	0.706019	0	1	0.234904	0.676476	C9: Epithelial Cells
	ENSMUSG00000071551	Akr1c19	0.704044	0	1	0.213327	0.670748	C9: Epithelial Cells
	ENSMUSG00000025856	Pdgfa	0.702082	0	1	0.307855	0.693848	C9: Epithelial Cells
	ENSMUSG00000022528	Hes1	0.700294	1	0	0.272087	0.680317	C9: Epithelial Cells
	ENSMUSG00000028007	Snx7	0.697152	0	1	0.311648	0.693864	C9: Epithelial Cells
	ENSMUSG00000046711	Hmga1	0.695797	1	1	0.511499	0.738912	C9: Epithelial Cells
	ENSMUSG00000060675	Pla2g16	0.693976	0	1	0.289023	0.687651	C9: Epithelial Cells
	ENSMUSG00000005251	Ripk4	0.689882	0	1	0.206042	0.666281	C9: Epithelial Cells
	ENSMUSG00000029375	Il8	0.689852	0	1	0.205985	0.666261	C9: Epithelial Cells
	ENSMUSG00000054986	Sec14l3	0.688563	0	1	0.205337	0.665858	C9: Epithelial Cells
	ENSMUSG00000025075	Habp2	0.687178	0	1	0.204642	0.665425	C9: Epithelial Cells
	ENSMUSG00000030559	Rab38	0.685549	0	1	0.240647	0.674059	C9: Epithelial Cells
	ENSMUSG00000001249	Hpn	0.684512	0	1	0.203554	0.664655	C9: Epithelial Cells
	ENSMUSG00000045104	Gm5514	0.68332	0	1	0.301015	0.688628	C9: Epithelial Cells
	ENSMUSG00000032261	Sh3bgrl2	0.68179	0	1	0.212986	0.666485	C9: Epithelial Cells
	ENSMUSG00000063531	Sema3e	0.68094	0	1	0.201645	0.66351	C9: Epithelial Cells
	ENSMUSG00000026070	Il18r1	0.680722	0	1	0.20149	0.663431	C9: Epithelial Cells
	ENSMUSG00000028786	Tmem54	0.680101	0	1	0.204759	0.664126	C9: Epithelial Cells
	ENSMUSG00000009378	Slc16a12	0.679141	0	1	0.235196	0.671502	C9: Epithelial Cells
	ENSMUSG00000003452	Bicd1	0.677869	0	1	0.223635	0.668393	C9: Epithelial Cells
	ENSMUSG00000051397	Tacstd2	0.676685	0	1	0.199495	0.662178	C9: Epithelial Cells
	ENSMUSG00000003923	Tfam	0.675551	0	1	0.284992	0.683191	C9: Epithelial Cells
	ENSMUSG00000069793	Slfn9	0.675313	0	1	0.276669	0.68108	C9: Epithelial Cells
	ENSMUSG00000022246	Rai14	0.674382	0	1	0.417022	0.715751	C9: Epithelial Cells
	ENSMUSG00000029188	Slc34a2	0.674375	0	1	0.198389	0.66147	C9: Epithelial Cells
	ENSMUSG00000057092	Fxyd3	0.673896	0	1	0.198166	0.661324	C9: Epithelial Cells
	ENSMUSG00000026972	Arrdc1	0.673814	0	1	0.544993	0.747415	C9: Epithelial Cells
	ENSMUSG00000032220	Myo1e	0.6735	0	1	0.255754	0.675547	C9: Epithelial Cells
	ENSMUSG00000026383	Epb4.1l5	0.670809	0	1	0.248373	0.67321	C9: Epithelial Cells
	ENSMUSG00000034573	Ptpn13	0.669602	0	1	0.373205	0.703975	C9: Epithelial Cells
	ENSMUSG00000053886	Sh2d4a	0.667612	0	1	0.200492	0.660722	C9: Epithelial Cells
	ENSMUSG00000067071	Hes6	0.666456	0	1	0.218707	0.665027	C9: Epithelial Cells
	ENSMUSG00000037664	Cdkn1c	0.665832	1	0	0.28598	0.677297	C9: Epithelial Cells
	ENSMUSG00000037405	Icam1	0.665683	0	1	0.322163	0.690567	C9: Epithelial Cells
	ENSMUSG00000039450	Dcxr	0.66492	0	1	0.221091	0.665331	C9: Epithelial Cells
	ENSMUSG00000006777	Krt23	0.663621	0	1	0.193302	0.658188	C9: Epithelial Cells
	ENSMUSG00000054942	Fam73a	0.663594	0	1	0.218131	0.664347	C9: Epithelial Cells
	ENSMUSG00000021187	Tc2n	0.662033	0	1	0.193104	0.65784	C9: Epithelial Cells
	ENSMUSG00000023048	Prr13	0.661294	0	1	0.346758	0.695849	C9: Epithelial Cells
	ENSMUSG00000043924	Ncmap	0.658741	0	1	0.208088	0.660943	C9: Epithelial Cells
	ENSMUSG00000064858	Snora43	0.657209	0	1	0.197596	0.65805	C9: Epithelial Cells
	ENSMUSG00000022132	Cldn10	0.65719	0	1	0.193261	0.65697	C9: Epithelial Cells
	ENSMUSG00000032527	Pccb	0.656291	0	1	0.262028	0.673874	C9: Epithelial Cells
	ENSMUSG00000024810	Il33	0.656281	0	1	0.189925	0.655971	C9: Epithelial Cells
	ENSMUSG00000046213	Cym	0.655671	0	1	0.189633	0.655784	C9: Epithelial Cells
	ENSMUSG00000030990	Pgap2	0.655181	0	1	0.335169	0.691825	C9: Epithelial Cells
	ENSMUSG00000026578	Ccdc181	0.654083	0	1	0.189477	0.655448	C9: Epithelial Cells
	ENSMUSG00000022415	Syngr1	0.653537	0	1	0.214433	0.661541	C9: Epithelial Cells
	ENSMUSG00000084128	Esrp2	0.651212	0	1	0.190279	0.655108	C9: Epithelial Cells
	ENSMUSG00000032715	Trib3	0.649093	0	1	0.187714	0.654073	C9: Epithelial Cells
	ENSMUSG00000029998	Pcyox1	0.64804	0	1	0.226414	0.663483	C9: Epithelial Cells
	ENSMUSG00000071226	Cecr2	0.647635	0	1	0.215289	0.660645	C9: Epithelial Cells
	ENSMUSG00000036834	Plch1	0.647617	0	1	0.186001	0.653371	C9: Epithelial Cells
	ENSMUSG00000026024	Als2	0.645831	0	1	0.193725	0.654953	C9: Epithelial Cells
	ENSMUSG00000042750	Bex2	0.644113	0	1	0.222342	0.661735	C9: Epithelial Cells
	ENSMUSG00000041263	Rusc1	0.643218	0	1	0.18788	0.653011	C9: Epithelial Cells
	ENSMUSG00000032062	2310030G06Rik	0.639317	0	1	0.216408	0.659362	C9: Epithelial Cells
	ENSMUSG00000071632	2510002D24Rik	0.6378	0	1	0.317411	0.684153	C9: Epithelial Cells
	ENSMUSG00000032348	Gsta4	0.63745	1	1	0.735594	0.783594	C9: Epithelial Cells
	ENSMUSG00000051636	Mecom	0.637148	0	1	0.235239	0.66363	C9: Epithelial Cells
	ENSMUSG00000029563	Foxp2	0.636954	1	1	0.467083	0.716838	C9: Epithelial Cells
	ENSMUSG00000025481	1190003J15Rik	0.636916	0	1	0.181294	0.650193	C9: Epithelial Cells
	ENSMUSG00000073016	Uprt	0.636813	0	1	0.198106	0.654348	C9: Epithelial Cells
	ENSMUSG00000035504	Reep6	0.635389	0	1	0.223715	0.660438	C9: Epithelial Cells
	ENSMUSG00000040147	Maob	0.634295	0	1	0.210368	0.65692	C9: Epithelial Cells
	ENSMUSG00000019826	Zbtb24	0.634152	0	1	0.217821	0.658743	C9: Epithelial Cells
	ENSMUSG00000046413	D230002A01Rik	0.633543	0	1	0.179841	0.649199	C9: Epithelial Cells
	ENSMUSG00000053399	Adamts18	0.632023	0	1	0.264052	0.669821	C9: Epithelial Cells
	ENSMUSG00000021638	Ocln	0.630833	0	1	0.196708	0.652878	C9: Epithelial Cells
	ENSMUSG00000020592	Sdc1	0.630761	0	1	0.51304	0.7314	C9: Epithelial Cells
	ENSMUSG00000028645	Slc2a1	0.63071	0	1	0.232006	0.661619	C9: Epithelial Cells
	ENSMUSG00000030659	Nucb2	0.629294	0	1	0.282789	0.67396	C9: Epithelial Cells
	ENSMUSG00000030739	Myh14	0.62856	0	1	0.177713	0.647736	C9: Epithelial Cells
	ENSMUSG00000046794	Ppp1r3b	0.627892	0	1	0.347493	0.689761	C9: Epithelial Cells
	ENSMUSG00000023232	Serinc2	0.627026	0	1	0.178419	0.647623	C9: Epithelial Cells
	ENSMUSG00000021594	Srd5a1	0.625373	0	1	0.200543	0.652805	C9: Epithelial Cells
	ENSMUSG00000022420	Dnalc4	0.624495	0	1	0.288633	0.67451	C9: Epithelial Cells
	ENSMUSG00000020782	Llgl2	0.623348	0	1	0.177018	0.646585	C9: Epithelial Cells
	ENSMUSG00000036368	Rmdn2	0.623039	0	1	0.200958	0.65247	C9: Epithelial Cells
	ENSMUSG00000058952	Cfi	0.622502	0	1	0.175352	0.646012	C9: Epithelial Cells
	ENSMUSG00000041608	Entpd3	0.621113	0	1	0.177168	0.646202	C9: Epithelial Cells
	ENSMUSG00000066456	Hmgn3	0.618361	0	1	0.501623	0.726238	C9: Epithelial Cells
	ENSMUSG00000031762	Mt2	0.618084	0	1	0.428363	0.707997	C9: Epithelial Cells
	ENSMUSG00000035678	Tnfsf9	0.617762	0	1	0.175755	0.645222	C9: Epithelial Cells
	ENSMUSG00000020541	Tom1l1	0.617556	0	1	0.351602	0.688841	C9: Epithelial Cells
	ENSMUSG00000047281	Sfn	0.616669	0	1	0.173383	0.644428	C9: Epithelial Cells
	ENSMUSG00000030357	Fkbp4	0.614558	1	0	0.480765	0.716031	C9: Epithelial Cells
	ENSMUSG00000029149	Krtcap3	0.613455	0	1	0.183396	0.646311	C9: Epithelial Cells
	ENSMUSG00000006418	Rnf114	0.612671	0	0	0.265771	0.666615	C9: Epithelial Cells
	ENSMUSG00000019066	Rab3d	0.610751	0	1	0.233097	0.658142	C9: Epithelial Cells
	ENSMUSG00000029695	Aass	0.610371	0	1	0.170279	0.642475	C9: Epithelial Cells
	ENSMUSG00000051669	AU021092	0.608861	0	1	0.23828	0.659074	C9: Epithelial Cells
	ENSMUSG00000031504	Rab20	0.60773	0	1	0.179042	0.644155	C9: Epithelial Cells
	ENSMUSG00000053646	Plxnb1	0.6072	0	1	0.217729	0.65366	C9: Epithelial Cells
	ENSMUSG00000065265	Gm23455	0.606618	0	1	0.173429	0.642553	C9: Epithelial Cells
	ENSMUSG00000031562	Dctd	0.606426	0	1	0.194714	0.647801	C9: Epithelial Cells
	ENSMUSG00000027356	Fermt1	0.606279	0	1	0.177354	0.643464	C9: Epithelial Cells
	ENSMUSG00000048216	Gpr85	0.605706	0	1	0.186294	0.645575	C9: Epithelial Cells
	ENSMUSG00000038859	Baiap2l1	0.605415	0	1	0.224901	0.655106	C9: Epithelial Cells
	ENSMUSG00000053897	Slc39a8	0.602758	0	1	0.256713	0.662505	C9: Epithelial Cells
	ENSMUSG00000069601	Ank3	0.602636	0	1	0.16897	0.640698	C9: Epithelial Cells
	ENSMUSG00000027524	Edn3	0.601561	0	1	0.366557	0.689551	C9: Epithelial Cells
	ENSMUSG00000027624	Epb4.1l1	0.601423	0	1	0.191925	0.646169	C9: Epithelial Cells
	ENSMUSG00000054808	Actn4	0.599949	1	0	0.375007	0.687032	C9: Epithelial Cells
	ENSMUSG00000041261	Car8	0.598896	0	1	0.213456	0.651041	C9: Epithelial Cells
	ENSMUSG00000024511	Rab27b	0.598606	0	1	0.193145	0.645944	C9: Epithelial Cells
	ENSMUSG00000026915	Strbp	0.596981	0	1	0.307965	0.674145	C9: Epithelial Cells
	ENSMUSG00000033629	Ptplad1	0.590656	0	1	0.201602	0.646551	C9: Epithelial Cells
	ENSMUSG00000038893	Fam117a	0.589631	0	1	0.177399	0.640349	C9: Epithelial Cells
	ENSMUSG00000028392	Bspry	0.589598	0	1	0.199849	0.645917	C9: Epithelial Cells
	ENSMUSG00000069920	B3gnt9	0.588585	0	1	0.236365	0.654793	C9: Epithelial Cells
	ENSMUSG00000041506	Rrp9	0.587738	0	1	0.20598	0.64709	C9: Epithelial Cells
	ENSMUSG00000028378	Ptgr1	0.587664	0	1	0.635446	0.753699	C9: Epithelial Cells
	ENSMUSG00000023961	Enpp4	0.586704	0	1	0.207074	0.647167	C9: Epithelial Cells
	ENSMUSG00000001604	Tcea3	0.585822	0	1	0.190597	0.642911	C9: Epithelial Cells
	ENSMUSG00000020183	Cpm	0.585478	0	1	0.290749	0.667711	C9: Epithelial Cells
	ENSMUSG00000038244	Mical2	0.583846	0	1	0.223123	0.650615	C9: Epithelial Cells
	ENSMUSG00000021062	Rab15	0.583462	0	1	0.227349	0.651592	C9: Epithelial Cells
	ENSMUSG00000046947	Adck2	0.582112	0	1	0.171952	0.637586	C9: Epithelial Cells
	ENSMUSG00000047141	Zfp654	0.579075	0	1	0.190044	0.641507	C9: Epithelial Cells
	ENSMUSG00000019951	Uhrf1bp1l	0.578294	0	1	0.235231	0.652579	C9: Epithelial Cells
	ENSMUSG00000034088	Hdlbp	0.578017	1	0	0.326444	0.670858	C9: Epithelial Cells
	ENSMUSG00000027993	Trim2	0.577721	0	1	0.325618	0.674912	C9: Epithelial Cells
	ENSMUSG00000063659	Zbtb18	0.577119	0	1	0.191302	0.641452	C9: Epithelial Cells
	ENSMUSG00000063455	D630045J12Rik	0.576228	0	1	0.193922	0.641936	C9: Epithelial Cells
	ENSMUSG00000064897	Gm22504	0.572641	0	1	0.198186	0.642321	C9: Epithelial Cells
	ENSMUSG00000063229	Ldha	0.57259	1	0	0.485198	0.709252	C9: Epithelial Cells
	ENSMUSG00000002633	Shh	0.571966	0	1	0.418577	0.69691	C9: Epithelial Cells
	ENSMUSG00000015839	Nfe2l2	0.571749	1	0	0.463258	0.703648	C9: Epithelial Cells
	ENSMUSG00000039648	Ccbl1	0.571163	0	1	0.173288	0.635862	C9: Epithelial Cells
	ENSMUSG00000036510	Cdh8	0.570222	0	1	0.198287	0.641892	C9: Epithelial Cells
	ENSMUSG00000040681	Hmgn1	0.570102	1	0	0.350629	0.675376	C9: Epithelial Cells
	ENSMUSG00000037544	Dlgap5	0.569882	0	1	0.20315	0.643035	C9: Epithelial Cells
	ENSMUSG00000020359	Agxt2l2	0.569826	0	1	0.235153	0.65097	C9: Epithelial Cells
	ENSMUSG00000001288	Rarg	0.56548	0	1	0.211158	0.644197	C9: Epithelial Cells
	ENSMUSG00000035382	Pcsk7	0.564964	0	1	0.179518	0.636245	C9: Epithelial Cells
	ENSMUSG00000049422	Chchd10	0.564784	0	1	0.169108	0.633627	C9: Epithelial Cells
	ENSMUSG00000045374	Wdr81	0.564581	0	1	0.18334	0.637122	C9: Epithelial Cells
	ENSMUSG00000030413	Pglyrp1	0.563475	0	1	0.185967	0.637566	C9: Epithelial Cells
	ENSMUSG00000023886	Smoc2	0.563378	0	1	0.190707	0.638725	C9: Epithelial Cells
	ENSMUSG00000015766	Eps8	0.562864	0	1	0.343815	0.676641	C9: Epithelial Cells
	ENSMUSG00000040856	Dlk1	0.561542	0	1	0.275478	0.659426	C9: Epithelial Cells
	ENSMUSG00000034248	Slc25a37	0.559303	0	1	0.229366	0.647558	C9: Epithelial Cells
	ENSMUSG00000030207	8430419L09Rik	0.558718	0	1	0.205995	0.641646	C9: Epithelial Cells
	ENSMUSG00000061436	Hipk2	0.557783	0	1	0.182797	0.635711	C9: Epithelial Cells
	ENSMUSG00000029551	Psmg3	0.557607	0	1	0.290169	0.662335	C9: Epithelial Cells
	ENSMUSG00000041852	Tcf20	0.557502	0	0	0.192835	0.63815	C9: Epithelial Cells
	ENSMUSG00000021097	Clmn	0.557495	0	1	0.177652	0.634379	C9: Epithelial Cells
	ENSMUSG00000033295	Ptprf	0.554548	1	1	0.679992	0.754227	C9: Epithelial Cells
	ENSMUSG00000061455	Stx17	0.5529	0	0	0.221083	0.644299	C9: Epithelial Cells
	ENSMUSG00000026197	Zfand2b	0.552596	0	1	0.259764	0.653846	C9: Epithelial Cells
	ENSMUSG00000025353	Ormdl2	0.55251	0	1	0.329302	0.671094	C9: Epithelial Cells
	ENSMUSG00000031274	Col4a5	0.55143	0	1	0.276244	0.657718	C9: Epithelial Cells
	ENSMUSG00000070738	Dgkd	0.550851	0	1	0.215983	0.642649	C9: Epithelial Cells
	ENSMUSG00000001783	D10Wsu52e	0.550397	1	0	0.303605	0.660002	C9: Epithelial Cells
	ENSMUSG00000027016	Zfp385b	0.54647	0	1	0.228241	0.644869	C9: Epithelial Cells
	ENSMUSG00000053580	Tanc2	0.545992	0	1	0.278843	0.657342	C9: Epithelial Cells
	ENSMUSG00000026277	Stk25	0.543884	0	1	0.227872	0.644292	C9: Epithelial Cells
	ENSMUSG00000050912	Tmem123	0.539895	0	1	0.288201	0.658521	C9: Epithelial Cells
	ENSMUSG00000024151	Msh2	0.539892	0	1	0.260551	0.651656	C9: Epithelial Cells
	ENSMUSG00000020925	Ccdc43	0.538466	0	1	0.276291	0.655296	C9: Epithelial Cells
	ENSMUSG00000020917	Acly	0.538054	0	0	0.201215	0.63658	C9: Epithelial Cells
	ENSMUSG00000083477	Gm5555	0.536997	0	1	0.276391	0.655045	C9: Epithelial Cells
	ENSMUSG00000050732	Vamp8	0.536241	1	0	0.331851	0.664357	C9: Epithelial Cells
