# Supplementary material for: SINCERA: A Pipeline for Single-Cell RNA-Seq Profiling Analysis
Source: PLoS Comput Biol. 2015 Nov 24;11(11):e1004575. doi: 10.1371/journal.pcbi.1004575 (PMC4658017; doi:10.1371/journal.pcbi.1004575)
Supplement: S6 Table — (XLSX) [file pcbi.1004575.s027.xlsx]

## Sheet: TF Importance to Epi TRN
	S6 Table. Ranking of 108 Transcription Factors in the Main Connected Component of Epithelial Transcriptional Regulatory Network.
	Transcription Factor	Ranks by TF-Importance Metrics						Final Rank
	SYMBOL	DFC	DCC	DDC	DC	CC	BC	AVERAGE RANK
	Hopx	2	6	1	1	2	1	1
	Dpf2	4	10	6	2	3	5	2
	Eno1	1	4	2	5	16	8	3
	Rbpjl	7	14	7	2	7	3	4
	Etv5	7	14	10	5	4	10	5
	Cdk7	4	2	3	11	20	17	6
	Sp1	2	6	4	2	39	9	7
	Nkx2-1	15	24	8	8	5	4	8
	Klf5	7	14	13	5	29	12	9
	Pcbd1	15	24	14	8	6	14	10
	Morf4l2	15	24	19	11	25	19	11
	Hmga1	15	9	12	21	34	22	11
	Bclaf1	15	24	22	16	17	23	12
	Mecom	15	24	23	16	27	13	13
	Taf9	15	24	28	37	8	15	14
	Med13l	7	5	11	21	60	28	15
	Hes6	15	1	5	37	64	11	16
	Elf3	7	12	17	21	56	20	16
	Id2	15	24	30	21	11	36	17
	Hdgf	7	12	15	16	69	21	18
	Tceal8	15	18	25	21	25	37	19
	Cdca4	15	24	18	21	46	18	20
	Ilf2	35	42	24	16	21	6	21
	Cdca7l	7	14	20	11	66	26	21
	Tardbp	15	24	29	11	41	39	22
	Phf10	4	10	21	11	75	41	23
	Rarg	35	42	34	21	9	24	24
	Hmgn1	77	77	9	8	1	2	25
	Cers4	35	42	35	21	14	27	25
	Pnrc2	35	20	27	37	33	31	26
	Gata6	35	20	26	37	38	34	27
	Add1	15	24	36	37	30	50	28
	Zfp426	15	24	39	21	54	57	29
	Ncor1	35	42	47	21	18	48	30
	Ywhaq	35	42	53	21	19	44	31
	Nfe2l2	35	42	46	21	28	47	32
	Smarcc1	15	3	16	59	101	29	33
	Lrrfip1	35	42	49	21	31	45	33
	Grhl2	15	18	37	21	84	53	34
	Hmga2	15	24	42	37	53	63	35
	Skp1a	35	20	31	59	44	49	36
	Foxp1	77	77	32	37	13	7	37
	Irx3	35	42	45	37	42	42	37
	Rlim	15	24	44	37	49	74	37
	Cers2	7	8	38	37	107	51	38
	Paxip1	15	24	43	37	73	56	38
	Supt16	35	42	55	37	24	59	39
	Tceb3	35	42	64	16	32	66	40
	Hmgn3	77	77	50	21	12	25	41
	Zfhx3	35	20	33	59	79	38	42
	Foxn3	35	42	52	37	59	46	43
	Sox9	35	42	57	37	40	62	44
	Ilf3	35	42	54	37	65	43	45
	Smarcb1	35	39	41	59	57	52	46
	Cops5	35	42	58	37	48	65	47
	Nme2	77	77	56	37	10	35	48
	Med28	35	42	61	37	50	73	49
	Gtf2a1	77	77	66	37	15	32	50
	Tfam	77	77	51	37	23	40	51
	Hmgb1	77	77	40	59	43	16	52
	Dmap1	77	77	59	37	37	33	53
	Pfdn5	35	42	63	59	61	61	54
	Foxp2	35	39	48	59	76	64	54
	Med16	15	24	60	59	88	76	55
	Asxl2	35	42	65	59	55	68	56
	Zranb2	35	42	69	59	51	70	57
	Edf1	77	77	62	59	22	30	58
	Irx2	35	42	71	59	47	80	59
	Id3	35	42	72	59	52	83	60
	Ddx5	35	42	70	59	74	69	61
	Hipk2	35	42	68	59	70	78	62
	Bcl11b	35	42	75	59	67	84	63
	Mll2	35	42	73	81	63	85	64
	Ssbp1	77	77	91	21	35	79	65
	Elf5	35	42	78	59	95	72	66
	Neurl4	77	77	80	59	35	55	67
	Nsd1	35	42	79	59	93	75	67
	Maged1	35	39	67	81	97	77	68
	Foxa2	35	42	87	59	94	82	69
	Sox4	35	42	81	81	82	85	70
	Vbp1	35	42	81	81	82	85	70
	Tcf20	77	77	77	37	81	58	71
	Uhrf1	77	77	74	59	68	54	72
	Irx1	35	42	85	81	89	85	73
	Hes1	35	42	84	81	90	85	73
	Dek	77	77	76	59	71	60	74
	Tcea3	35	42	86	81	91	85	74
	Smad2	35	42	88	81	92	85	75
	Phb	35	42	89	81	99	85	76
	Ctnnb1	77	77	83	81	45	71	77
	Zbtb18	35	42	94	81	108	85	78
	Foxa1	77	77	92	81	58	81	79
	Cnot1	77	77	90	81	86	67	80
	Egr1	77	77	93	81	62	94	81
	Taf7	77	77	96	81	72	97	82
	Ewsr1	77	77	95	81	77	95	83
	Ybx1	77	77	97	81	78	96	84
	Rbbp7	77	77	98	98	80	98	85
	Mycn	77	77	100	98	85	98	86
	E2f2	77	77	99	98	87	98	87
	Gtf2i	77	77	103	98	96	98	88
	Prdm16	77	77	102	98	98	98	89
	Usp22	77	77	101	98	100	98	90
	Tbl1x	77	77	104	98	102	98	91
	Smarce1	77	77	105	98	103	98	92
	Ran	77	77	106	98	104	98	93
	Gtf2a2	77	77	107	98	105	98	94
	Pa2g4	77	77	108	98	106	98	95
