# Supplementary material for: SINCERA: A Pipeline for Single-Cell RNA-Seq Profiling Analysis
Source: PLoS Comput Biol. 2015 Nov 24;11(11):e1004575. doi: 10.1371/journal.pcbi.1004575 (PMC4658017; doi:10.1371/journal.pcbi.1004575)
Supplement: S7 Table — The lung mouse phenotype annotations were retrieved from MGI database at http://www.informatics.jax.org/mp/annotations/MP:0005388. The significance was obtained using one-tailed Fisher’s exact test. (XLSX) [file pcbi.1004575.s028.xlsx]

## Sheet: Sheet1
		S7 Table. Evaluation of Lung Functional Association of the Top 20 Predicted Key Regulators for Epithelial Cells. The lung mouse phenotype annotations were retrieved from MGI database at http://www.informatics.jax.org/mp/annotations/MP:0005388. The significance was obtained using one-tailed Fisher’s exact test.
		TF	MP			Column	Value or Color		Description
		Hopx	1			TF			Top20 TFs in the largest connected component of Epi TRN
		Dpf2	0						TFs in the largest connected component of Epi TRN
		Eno1	0						TFs passed prefiltering (i.e., in the set of 11180 profiles used for cell type identification) but not in the largest connected component of Epi TRN
		Rbpjl	0			MP	1		has lung mouse phenotype annotation (http://www.informatics.jax.org/mp/annotations/MP:0005388)
		Etv5	1				0		otherwise
		Cdk7	0
		Sp1	1
		Nkx2-1	1				MP
		Klf5	1				1	0
		Pcbd1	0		TF	Top20 TFs	7	13
		Morf4l2	0			All TFs	164	948
		Hmga1	0
		Bclaf1	1			The p-value of one-tailed Fisher's exact test is 0.02168. The result is significant at p-value<0.05.
		Mecom	1
		Taf9	0
		Med13l	0
		Hes6	0
		Elf3	0
		Id2	0
		Hdgf	0
		Tceal8	0
		Cdca4	0
		Ilf2	0
		Cdca7l	0
		Tardbp	0
		Phf10	0
		Rarg	1
		Hmgn1	0
		Cers4	0
		Pnrc2	0
		Gata6	1
		Add1	0
		Zfp426	0
		Ncor1	0
		Ywhaq	0
		Nfe2l2	1
		Smarcc1	0
		Lrrfip1	0
		Grhl2	1
		Hmga2	0
		Skp1a	0
		Foxp1	1
		Irx3	0
		Rlim	0
		Cers2	0
		Paxip1	0
		Supt16	0
		Tceb3	0
		Hmgn3	0
		Zfhx3	0
		Foxn3	0
		Sox9	1
		Ilf3	1
		Smarcb1	0
		Cops5	0
		Nme2	0
		Med28	0
		Gtf2a1	0
		Tfam	0
		Hmgb1	1
		Dmap1	0
		Pfdn5	0
		Foxp2	1
		Med16	0
		Asxl2	0
		Zranb2	0
		Edf1	0
		Irx2	0
		Id3	0
		Ddx5	0
		Hipk2	0
		Bcl11b	0
		Mll2	0
		Ssbp1	0
		Elf5	0
		Neurl4	0
		Nsd1	0
		Maged1	0
		Foxa2	1
		Sox4	1
		Vbp1	0
		Tcf20	0
		Uhrf1	0
		Irx1	0
		Hes1	1
		Dek	0
		Tcea3	0
		Smad2	1
		Phb	0
		Ctnnb1	1
		Zbtb18	0
		Foxa1	0
		Cnot1	0
		Egr1	1
		Taf7	0
		Ewsr1	0
		Ybx1	1
		Rbbp7	0
		Mycn	1
		E2f2	1
		Gtf2i	0
		Prdm16	1
		Usp22	0
		Tbl1x	0
		Smarce1	0
		Ran	0
		Gtf2a2	0
		Pa2g4	0
		Chd6	0
		Cbx5	0
		Zfp354c	0
		Zfp444	0
		Foxo1	0
		Tceal3	0
		Basp1	0
		Preb	0
		Zfp423	1
		E2f7	1
		Asxl1	0
		Pbxip1	0
		Foxf1	1
		Brca1	1
		Nfrkb	0
		Prdm10	0
		Zfp410	0
		Setd1a	0
		Hoxa6	0
		Hic1	0
		Tada3	0
		Zfp454	0
		Mterfd3	0
		Osr1	1
		Zfp407	0
		Mypop	0
		Snip1	0
		Hic2	0
		Prmt6	0
		Zfp219	0
		Sall2	0
		Zfp319	0
		Pygo2	1
		Zbtb33	0
		Taf13	0
		Zfp286	0
		Zfp235	0
		Tgif1	0
		Rfxap	0
		Abt1	0
		Hif1an	1
		Smad6	0
		Zfp157	0
		Zscan12	0
		Pawr	0
		Zhx3	0
		Rorb	0
		Rfxank	0
		Atoh8	1
		Klf10	0
		Egr2	1
		Actr5	0
		Chaf1a	0
		Phf12	0
		Zscan21	0
		Tfb1m	0
		Pml	0
		Hdac11	0
		Zdhhc5	0
		Six4	0
		Pcgf3	0
		2610301G19Rik	0
		Zbtb1	0
		Zdhhc15	0
		Zfp551	0
		Vhl	0
		Klf9	0
		Lin54	0
		Mitf	0
		Hdac4	0
		Gtf3c4	0
		Klf16	0
		Prdm4	0
		Tle2	0
		Pbx2	1
		Pygo1	0
		Cebpa	1
		Btaf1	0
		Mterf	0
		Phc1	0
		Cbx4	0
		Bcor	0
		Bach2	0
		Zfp704	0
		Sox5	1
		Six5	0
		Rfx3	0
		Meis3	0
		Phf8	0
		Tox	0
		Nkx6-2	0
		Rbbp8	0
		Zfp236	0
		Med30	0
		Atf5	1
		Taf5l	0
		Gmeb2	0
		Hoxb7	0
		Phf2	0
		Zfp384	0
		Hoxa7	0
		Ap5z1	0
		Zfp189	0
		Hlx	1
		Htatip2	0
		Ncoa5	0
		Rxrb	0
		Ncoa7	0
		L3mbtl3	0
		Taf4a	0
		Supt3	0
		Kat7	0
		Foxk2	0
		Smarcal1	0
		Suv39h1	0
		Hdac10	0
		Zfp28	0
		Tgif2	0
		Trerf1	0
		Crem	1
		Brpf3	0
		Zkscan8	0
		Med14	0
		Zfp69	0
		Bcl9l	0
		Nr1h2	0
		Dbp	0
		Zfp462	0
		E2f8	1
		Zfp13	0
		Rbak	0
		Zfp143	0
		Fiz1	0
		Ebf4	0
		Pbx1	1
		Glis3	0
		Junb	0
		Creb5	0
		Zfp647	0
		Zscan22	0
		Tceal5	0
		Atf7ip	0
		Mafg	0
		Zbtb26	0
		Usf2	0
		Zfp82	0
		Phtf1	0
		Trip13	0
		E2f6	0
		Tcea2	0
		Taf1b	0
		Max	0
		Deaf1	0
		Per2	0
		Mdfic	0
		Cebpg	1
		Zkscan5	0
		Klf2	1
		Tead1	0
		Pprc1	0
		Ebf1	0
		Zfp180	0
		Homez	0
		Foxk1	0
		Zbtb25	0
		Kdm5d	0
		Uxt	0
		Bcl11a	0
		Nacc1	0
		Apbb3	0
		Mef2d	0
		Brpf1	0
		Tulp3	0
		Gtf2h4	0
		Klf13	0
		Scand1	0
		Carf	0
		Scml2	0
		Tfe3	0
		Tef	0
		Zxdc	0
		Rfx5	0
		Mnt	0
		Med25	0
		Trim25	0
		Rbl1	1
		Atn1	0
		Stat5a	1
		Taf6l	0
		Fosb	0
		Crtc1	0
		Hlf	0
		Pias4	0
		Hdac9	0
		Nr2f6	0
		Tiam1	0
		Daxx	0
		Tead3	0
		Plag1	0
		Etv3	0
		Relb	1
		Rxra	1
		Adnp2	0
		Setd7	0
		Mmp11	0
		Phf16	0
		Kat8	0
		Ccrn4l	0
		Tceal1	0
		Nfxl1	0
		Zfp568	0
		Zfp105	0
		Zfp524	0
		Crtc2	0
		Atf7	0
		Hoxa3	1
		Hoxb2	1
		Zfp335	0
		Osgin2	0
		Myocd	0
		Mta3	0
		Hexim1	0
		Phf13	0
		Zfp280b	0
		Zfp777	0
		Taf1c	0
		Smad9	1
		Cry1	0
		Ing2	0
		Etv6	0
		Maml1	0
		Tshz2	0
		Zfp358	0
		Smad3	0
		Pcgf6	0
		Snapc4	0
		Zfp558	0
		Thap1	0
		Taf9b	0
		Usf1	0
		Med26	0
		Mxi1	0
		Ell	0
		Dcp1a	0
		Nrip2	0
		Zfp282	0
		Pcgf2	0
		Mlx	0
		Mafk	0
		Aatf	0
		Sp2	0
		Irf1	0
		E2f3	1
		Gtf3a	0
		Tarbp2	0
		Actr8	0
		Etv4	0
		Hmg20b	0
		Prmt2	1
		Sirt1	1
		Med7	0
		Zfp354a	0
		Zfp354b	0
		Fstl3	0
		Zbtb24	0
		Arid3a	0
		Med23	0
		Fhl2	0
		Elk1	0
		Zfp395	0
		Sertad1	0
		Hdac5	0
		Nr2c1	0
		Snf8	0
		Tfap4	0
		Zfp592	0
		Pknox1	0
		Zfp184	0
		Rbm14	0
		Tfpt	0
		Zbtb17	0
		Camta1	0
		Gtf3c3	0
		Prdm15	0
		Ehmt2	0
		Atf6b	0
		Hivep2	0
		Arnt2	0
		Srf	1
		E2f4	1
		Cdk9	0
		Tfcp2	0
		Mkl2	1
		Ubp1	0
		Brms1l	0
		Med15	0
		Brf1	0
		Snapc2	0
		Bend3	0
		Gli2	1
		Hoxa2	1
		Zfp30	0
		Rara	1
		Ezh1	0
		Pknox2	0
		Ston1	0
		Per3	0
		Sox6	1
		Trim32	0
		Med11	0
		Med24	0
		Plagl2	1
		Taf12	0
		Epas1	1
		Nmi	0
		Zeb1	1
		Erg	0
		Ripply3	0
		Hey1	0
		Sox7	0
		Lmo2	0
		Hhex	1
		Trim16	0
		Bcl6b	0
		Dach1	1
		Rybp	0
		Phtf2	0
		Nab1	1
		Cbfa2t3	0
		Trim27	0
		Gata2	0
		Hoxb4	1
		Hoxb6	0
		Mxd1	0
		Cited2	1
		Klf12	0
		Zfp449	0
		Gata5	1
		Calcoco1	0
		Kat2b	0
		Zfp521	0
		Meox1	0
		L3mbtl2	0
		Arntl	1
		Atf3	1
		Zfp799	0
		Cbx8	0
		Mycl1	0
		Dcp1b	0
		Zbtb20	0
		Ercc2	0
		Hoxb3	1
		Zfp239	0
		Atxn7l3	0
		Med9	0
		Prmt1	0
		Sp110	0
		Ifi204	0
		Pparg	0
		Yeats4	0
		Hsf1	0
		Cic	1
		Stat2	0
		Gm9897	0
		Camta2	0
		Foxj2	0
		Sfmbt1	0
		Zdhhc7	0
		Runx1	1
		Bhlhe41	0
		Arid5a	0
		Irf8	0
		Akna	0
		Irf9	0
		Stat1	0
		Mafb	1
		Irf5	0
		Sp100	0
		Lyl1	0
		Tada2b	0
		Ppargc1a	1
		Dr1	0
		Slc30a9	0
		Clock	0
		Aff1	0
		Brdt	0
		Meaf6	0
		Mtf1	0
		Gmeb1	0
		Zbtb48	0
		Smarcd3	0
		Pex14	0
		Zfp248	0
		Bhlhe40	0
		Klf15	0
		Tfec	0
		Ddx54	0
		Ncor2	0
		Tbl1xr1	0
		E2f5	0
		Zfp64	0
		Helz2	0
		Ddx20	0
		Elp4	0
		Creb3l1	0
		E2f1	1
		Zc3h8	0
		Ikbkap	0
		Zfp37	0
		Pias3	0
		Carm1	1
		Hinfp	0
		Snapc5	0
		Tfdp2	0
		Nfatc3	1
		Zfp90	0
		Med17	0
		Wwp2	0
		Foxj3	0
		Nfatc1	1
		Kdm4a	0
		Terf2ip	0
		Ttf2	0
		Cdc25a	0
		Heyl	0
		Mdfi	1
		Crebl2	0
		Fhl3	0
		Rnf141	0
		Tead4	0
		Crtc3	0
		Dpf1	0
		Zfp583	0
		Brf2	0
		Rfx1	0
		Rbl2	1
		Ash2l	0
		Hdac6	0
		Elf4	0
		Zfp300	0
		Mecp2	1
		Pir	0
		Srebf2	0
		Elp3	0
		Med19	0
		Pinx1	0
		Hmbox1	0
		Itgb3bp	0
		Znhit3	0
		Rb1	1
		Nr4a1	0
		Gtf2ird1	1
		Satb1	0
		Nfatc4	0
		Gtf2e1	0
		Prkdc	1
		Chaf1b	0
		Stat5b	1
		Kat2a	1
		Snapc1	0
		Taf10	0
		Aebp1	0
		Zkscan17	0
		Patz1	0
		Srebf1	0
		Zfp146	0
		Sap30bp	0
		Klf11	0
		Ncoa1	0
		Taf15	0
		Jmy	0
		Phf7	0
		Atxn7	0
		Ppp1r13b	0
		Ccnk	0
		Pcbd2	0
		Kdm4c	0
		Zfp142	0
		Nif3l1	0
		Glis2	0
		Pelp1	0
		Cbx2	0
		Zfp711	0
		Smad7	0
		Chd2	1
		Phf19	0
		Lhx6	0
		Nr4a2	0
		Med27	0
		Gtf3c5	0
		Zbtb43	0
		Wdr5	0
		Trp53bp2	0
		Pou2f1	1
		Mnda	0
		Rbbp5	0
		Atf6	0
		Suv39h2	0
		Pbx3	1
		Prrx1	1
		Blzf1	0
		Batf3	0
		Ercc3	0
		Nelfe	0
		Tle4	0
		Mbd1	0
		Cxxc1	0
		Dnase1l2	0
		Nfya	0
		Foxp4	1
		Taf8	0
		E4f1	0
		Mllt1	0
		Zfp523	0
		Kdm4b	0
		Zfhx4	0
		Nfkb2	1
		Sufu	0
		Sp4	0
		Banp	0
		Prdm5	0
		Zdhhc16	0
		Nr2f1	0
		Nab2	1
		Ddit3	0
		Gli1	1
		Men1	0
		Kat5	0
		Pcgf5	0
		Lcor	0
		Foxm1	1
		Hoxb3os	0
		Sox13	0
		Zfp791	0
		Zfp213	0
		Jund	1
		Mn1	1
		Ndnl2	0
		Hsf5	0
		Zfp408	0
		Nrbf2	0
		Zbtb2	0
		Foxs1	0
		Cebpd	1
		Zfp94	0
		Zbtb3	0
		Zhx2	0
		Zbtb6	0
		Zfp932	0
		Zbtb16	0
		Msl2	0
		Mxd3	0
		Suds3	0
		Ecsit	0
		Brms1	0
		Med18	0
		Cry2	0
		Pcgf1	0
		Gtf2f2	0
		Med12	0
		Zfp467	0
		Bdp1	0
		Spen	0
		Cbx6	0
		Gzf1	0
		Bach1	0
		Hivep3	0
		Cbfa2t2	0
		Sertad2	0
		Eya3	1
		Baz1a	0
		Rfx7	0
		Nfkb1	1
		Bcl9	0
		Hivep1	0
		Zfp12	0
		Zfp275	0
		Ino80	0
		Zfp281	0
		Ciao1	0
		Hcfc2	0
		Zbtb21	0
		Ep300	1
		Tle3	0
		Rbck1	0
		Zbtb14	0
		Elf1	0
		Mrgbp	0
		Gli3	1
		Taf3	0
		Crebzf	0
		Elk3	1
		Npat	0
		Ptrh2	0
		Rlf	0
		Gatad2b	0
		Smad4	0
		Nr1h3	0
		Kdm3b	0
		Trappc2	0
		Klf7	1
		Tshz3	1
		Yaf2	0
		Kat6b	0
		Tbc1d2b	0
		Smarcd1	0
		Kdm3a	0
		Phf21a	0
		Zfp217	0
		Ahr	1
		Creg1	0
		Zfp263	0
		Mbd3	0
		Bmi1	1
		Mms19	0
		Lztfl1	0
		Sap130	0
		Tfb2m	0
		Cers5	0
		Ikzf5	0
		Zfp445	0
		Ccnt1	0
		Ncoa6	0
		Per1	0
		Nlk	0
		Wdr82	0
		Abl1	1
		Gabpb1	0
		Gtf3c1	0
		Elf2	0
		Nrf1	0
		Mynn	0
		Hipk3	0
		Hmg20a	0
		Foxf2	1
		Zfp397	0
		Tmf1	0
		Rcor1	0
		Atf1	0
		Maml3	0
		Mta1	0
		Zfp639	0
		Chmp1a	0
		Foxn2	0
		Hdac3	0
		Phc3	0
		Smarcad1	0
		Dot1l	0
		Hoxb5	0
		Ccnd1	1
		Zfp113	0
		Smarca1	0
		Ldb2	0
		Ubn1	0
		Sin3a	0
		Setdb1	0
		Prdm2	0
		Epc1	0
		Fbxo11	0
		Yy1	1
		Cdk8	0
		Med31	0
		Irf3	0
		Rexo4	0
		Tle1	0
		Zbtb7a	0
		Tbp	0
		Chd9	0
		Ctbp1	0
		Cabin1	0
		Gtf2h1	0
		Ing5	0
		Rbm4	0
		Rnf2	0
		Chd1	0
		Taf2	0
		Ddx21	0
		Rela	1
		Tcf7	0
		Lbh	0
		Uri1	0
		Trip4	0
		Tcf19	0
		Noc4l	0
		Ncoa4	0
		Topbp1	0
		Hdac7	0
		Stat6	1
		Cbfb	1
		Smarcc2	0
		Baz2a	0
		Eid1	0
		Zfp46	0
		Scmh1	0
		Tada1	0
		Pias2	0
		Lef1	0
		Gatad2a	0
		Ing3	0
		Grlf1	0
		Dedd	1
		Stat3	1
		Zfp451	0
		Trim24	0
		Taf1	0
		Hoxa5	1
		Jhdm1d	0
		Smad1	0
		Setd8	0
		Zfp560	0
		Mybbp1a	0
		Kdm6a	1
		Nelfb	0
		Mll3	0
		Gabpb2	0
		Cebpz	0
		Creb3	0
		Sirt2	0
		Phc2	0
		Supt7l	0
		Sox12	0
		Zkscan1	0
		Supt5	0
		Mcrs1	0
		Myc	1
		Zfp266	0
		Gtf2f1	0
		Zzz3	0
		Ldb1	0
		Zfp825	0
		Msl3	0
		Maml2	0
		Gtf2h2	0
		Maz	0
		Gabpa	0
		Rere	0
		Kdm2a	0
		Trim33	0
		Creb3l2	0
		Strap	0
		Meis2	0
		Gtf2h3	0
		Klf3	1
		Asah1	0
		Cnot3	0
		Prmt5	0
		Zhx1	0
		Zfp655	0
		Tada2a	0
		Mdm4	0
		Hltf	0
		Kdm5c	0
		Pura	1
		Hmgxb4	0
		Mdm2	0
		Kdm1a	0
		Zfx	0
		Rreb1	0
		Trps1	1
		Rnf14	0
		Zfp367	0
		Khdrbs1	0
		Rbpj	1
		Eed	0
		Ep400	0
		Taf11	0
		Aes	0
		Chd8	0
		Mta2	0
		Med13	0
		Parp1	0
		Ubtf	0
		Zfp57	0
		Ecd	0
		Aebp2	0
		Ets1	0
		Tcf3	0
		Ski	0
		Gtf3c2	0
		Gtf2e2	0
		Uimc1	0
		Msl1	0
		Hif1a	1
		Tcf12	0
		Sox11	1
		Cnot7	0
		Snai1	0
		Meox2	1
		Htatsf1	0
		Adnp	0
		Supt20	0
		Ybx3	0
		Arnt	0
		Thra	0
		Irf2	0
		Ctbp2	0
		Creb1	1
		Rchy1	0
		Ruvbl2	0
		Cnot4	0
		Tead2	0
		Mef2c	1
		Kat6a	0
		Lmo4	0
		Zmym2	0
		Id1	1
		Fli1	0
		Smarcd2	0
		Smad5	0
		Mbd2	0
		Lcorl	0
		Ing1	0
		Tbx2	0
		Jmjd1c	0
		Nfyc	0
		Tbx5	0
		Zfp292	0
		Rest	0
		Taf6	0
		Zfp148	1
		Srcap	0
		Nfix	0
		Mll1	0
		Atf2	1
		Trip11	1
		Vezf1	0
		Etv1	0
		Arid2	0
		Klf6	0
		Pds5b	1
		Cux1	1
		Zfp191	0
		Mtf2	0
		Tulp4	0
		Gtf2b	0
		Jarid2	1
		Tbpl1	0
		Sirt6	0
		Trrap	0
		Ss18	0
		Zfp317	0
		Ssbp2	0
		Elp2	0
		Kdm5b	0
		Dhx9	0
		Tfdp1	0
		Whsc1	0
		Nrip1	1
		Hif3a	1
		Runx1t1	0
		Nfx1	0
		Prpf6	0
		Purb	0
		Med4	0
		Zkscan3	0
		Chd3	0
		Med21	0
		Tsc22d4	0
		Nfic	0
		Appbp2	0
		Hsf2	0
		Trp53bp1	0
		Actl6a	0
		Mnat1	0
		Pmf1	0
		Gps2	0
		Fos	0
		Yap1	1
		Zfp277	0
		Vps72	0
		Xbp1	0
		Ets2	0
		Pqbp1	0
		Jun	1
		Hcfc1	0
		Phf20	0
		Nfyb	0
		Snapc3	0
		Arid1b	0
		Aff4	1
		Smarca4	1
		Ash1l	1
		Kdm6b	1
		Cir1	0
		Crebbp	1
		Zfp637	0
		Pias1	0
		Brd1	0
		Rnf4	0
		Hells	1
		Mxd4	0
		Ttf1	0
		Ctdsp1	0
		Atad2	0
		Cnot2	0
		Tcerg1	0
		Ube3a	0
		Nr2c2	0
		Phb2	0
		Foxo3	1
		Wdr77	0
		Drap1	0
		Cebpb	0
		Cnot8	0
		Nfat5	0
		Tshz1	1
		Elk4	0
		Arid5b	0
		Tsc22d3	0
		Bbx	0
		Med10	0
		Bptf	0
		Hdac2	1
		Brd7	0
		Myo6	0
		Mrpl12	0
		Ruvbl1	0
		Plagl1	1
		Aip	0
		Smarca2	0
		Mtdh	0
		Ccnt2	0
		Mga	0
		Esf1	0
		Tcf25	0
		Arid1a	0
		Ddx17	0
		Ezh2	0
		Mllt10	0
		Mef2a	1
		Tbx4	0
		Tsg101	0
		Tbx3	0
		Tcea1	0
		Sp3	1
		Sin3b	0
		Med6	0
		Pttg1	0
		Med1	1
		Fus	0
		Gtf3c6	0
		Eapp	0
		Ctcf	0
		Skil	0
		Brd4	0
		Baz1b	0
		Arid4a	1
		Ing4	0
		Tgfb1i1	0
		Med8	0
		Ccdc59	0
		Zmynd11	0
		Baz2b	0
		Chd4	0
		Arid4b	1
		Brwd1	0
		Puf60	0
		Nr3c1	1
		Sra1	0
		Litaf	0
		Ssbp3	0
		Cdca7	0
		Ywhah	0
		Snai2	0
		Suz12	0
		Hmgb3	0
		Alyref	0
		Smarca5	0
		Gtl3	0
		Rrn3	0
		Hdac1	1
		Ehmt1	0
		Pbrm1	1
		Tcf4	0
		Rac1	0
		Bud31	0
		Snw1	0
		Brd8	0
		Trim28	0
		Mll5	0
		Sfpq	0
		Atf4	0
		Gatad1	0
		Maf	0
		Hbp1	0
		Zscan26	0
		Fubp1	0
		Csnk2b	0
		Meis1	1
		Zeb2	0
		Trp53	1
		Csnk2a1	0
		Tceb1	0
		Nr2f2	0
		Thrap3	0
		Gtf2h5	0
		Psmc5	0
		Cbx1	0
		Nme1	0
		Hmgb2	0
		Tcf21	1
		Tsc22d1	0
		Nedd8	0
		Ndufa13	0
