# Supplementary material for: SINCERA: A Pipeline for Single-Cell RNA-Seq Profiling Analysis
Source: PLoS Comput Biol. 2015 Nov 24;11(11):e1004575. doi: 10.1371/journal.pcbi.1004575 (PMC4658017; doi:10.1371/journal.pcbi.1004575)
Supplement: S8 Table — Targets are ranked in the decreasing order of “Consensus Maximized Score (CM)”. The full set of candidate targets for consensus maximization consisted of genes that are differentially expressed in epithelial cells (p-value<0.01). “Expression based Prediction (EP)” is the output of the first-order conditional dependence inference described in the Methods section. “ChIP-seq” is based on the results of a previous ChIP-seq experiment. “Literature Evidence 1" encodes the literature support from IPA. “Literature Evidence 2” encodes the literature support from Genomatix. “Consensus Maximized Score (CM)” is the output of the consensus maximization. (XLSX) [file pcbi.1004575.s029.xlsx]

## Sheet: Nkx2-1 Targets
	S8 Table. Refined Prediction of Regulatory Targets of Nkx2-1. Targets are ranked in the decreasing order of “Consensus Maximized Score (CM)”. The full set of candidate targets for consensus maximization consisted of genes that are differentially expressed in epithelial cells (p-value<0.01). “Expression based Prediction (EP)” is the output of the first-order conditional dependence inference descri…
	Ensembl ID	Gene Symbol	Expression based Prediction (EP)	ChIP-seq	Literature Evidence 1	Literature Evidence 2	Consensus Maximized Score (CM)
	ENSMUSG00000013089	Etv5	0.153241	1	1	1	0.70773
	ENSMUSG00000032473	Cldn18	0.0134301	0	1	1	0.705211
	ENSMUSG00000056370	Sftpb	0.473677	1	1	1	0.70505
	ENSMUSG00000002633	Shh	0.594505	1	1	1	0.704039
	ENSMUSG00000022097	Sftpc	0.511001	0	1	1	0.701049
	ENSMUSG00000035451	Foxa1	0.787158	0	1	1	0.698739
	ENSMUSG00000005836	Gata6	0.943031	0	1	1	0.697435
	ENSMUSG00000028583	Pdpn	0.998199	0	1	1	0.696974
	ENSMUSG00000015452	Ager	0.999337	0	1	1	0.696965
	ENSMUSG00000024130	Abca3	0.00506058	1	0	1	0.675973
	ENSMUSG00000030265	Kras	0.220496	1	0	1	0.674171
	ENSMUSG00000089661	Mia	0.994105	1	1	0	0.672773	j
	ENSMUSG00000031089	Slc6a14	0.997999	1	1	0	0.67274
	ENSMUSG00000042842	Serpinb6b	0.921391	0	1	0	0.669692
	ENSMUSG00000059325	Hopx	0.988745	1	0	1	0.667745
	ENSMUSG00000056758	Hmga2	0.988849	1	0	1	0.667744
	ENSMUSG00000029563	Foxp2	0.996194	1	0	1	0.667683
	ENSMUSG00000022286	Grhl2	0.99888	1	0	1	0.667661
	ENSMUSG00000042784	Muc1	0.997303	0	0	1	0.663985
	ENSMUSG00000021453	Gadd45g	8.9e-07	1	0	0	0.648091
	ENSMUSG00000025451	Paip1	0.00442538	1	0	0	0.648054
	ENSMUSG00000028007	Snx7	0.00890017	1	0	0	0.648016
	ENSMUSG00000030536	Iqgap1	0.0847774	1	0	0	0.647382
	ENSMUSG00000053580	Tanc2	0.0903452	1	0	0	0.647335
	ENSMUSG00000038168	Leprel1	0.112662	1	0	0	0.647149
	ENSMUSG00000015932	Dstn	0.121819	1	0	0	0.647072
	ENSMUSG00000037405	Icam1	0.123812	1	0	0	0.647055
	ENSMUSG00000027993	Trim2	0.129202	1	0	0	0.64701
	ENSMUSG00000020592	Sdc1	0.132316	1	0	0	0.646984
	ENSMUSG00000032527	Pccb	0.135605	1	0	0	0.646957
	ENSMUSG00000056537	Rlim	0.1632	1	0	0	0.646726
	ENSMUSG00000008540	Mgst1	0.193312	1	0	0	0.646474
	ENSMUSG00000070780	Rbm47	0.200894	1	0	0	0.646411
	ENSMUSG00000021608	Lpcat1	0.210329	1	0	0	0.646332
	ENSMUSG00000020541	Tom1l1	0.224654	1	0	0	0.646212
	ENSMUSG00000057497	Fam136a	0.230345	1	0	0	0.646164
	ENSMUSG00000076441	Ass1	0.233219	1	0	0	0.64614
	ENSMUSG00000020390	Ube2b	0.242738	1	0	0	0.646061
	ENSMUSG00000020423	Btg2	0.25478	1	0	0	0.64596
	ENSMUSG00000026064	Ptp4a1	0.265204	1	0	0	0.645873
	ENSMUSG00000024974	Smc3	0.272005	1	0	0	0.645816
	ENSMUSG00000039985	Fam60a	0.283933	1	0	0	0.645716
	ENSMUSG00000026639	Lamb3	0.28886	1	0	0	0.645675
	ENSMUSG00000034687	Fras1	0.328505	1	0	0	0.645343
	ENSMUSG00000052397	Ezr	0.40927	1	0	0	0.644668
	ENSMUSG00000033389	Arhgap44	0.000952242	0	0	0	0.644394
	ENSMUSG00000024598	Fbn2	0.0255954	0	0	0	0.644188
	ENSMUSG00000022595	Lypd2	0.0486268	0	0	0	0.643995
	ENSMUSG00000045394	Epcam	0.490469	1	0	0	0.643989
	ENSMUSG00000021242	Npc2	0.497167	1	0	0	0.643933
	ENSMUSG00000049775	Tmsb4x	0.0592956	0	0	0	0.643906
	ENSMUSG00000050953	Gja1	0.50323	1	0	0	0.643882
	ENSMUSG00000038418	Egr1	0.508359	1	0	0	0.643839
	ENSMUSG00000020057	Dram1	0.0771703	0	0	0	0.643757
	ENSMUSG00000053094	Tmem248	0.555368	1	0	0	0.643446
	ENSMUSG00000041126	H2afv	0.119121	0	0	0	0.643406
	ENSMUSG00000017009	Sdc4	0.565	1	0	0	0.643365
	ENSMUSG00000039452	Snx22	0.134453	0	0	0	0.643278
	ENSMUSG00000025871	4833439L19Rik	0.142167	0	0	0	0.643213
	ENSMUSG00000004864	Mapk13	0.589152	1	0	0	0.643163
	ENSMUSG00000046727	Cystm1	0.592536	1	0	0	0.643135
	ENSMUSG00000028173	Wls	0.600761	1	0	0	0.643066
	ENSMUSG00000073435	Nme3	0.161159	0	0	0	0.643054
	ENSMUSG00000037016	Frem2	0.163164	0	0	0	0.643037
	ENSMUSG00000039323	Igfbp2	0.609606	1	0	0	0.642992
	ENSMUSG00000054814	Usp46	0.617156	1	0	0	0.642929
	ENSMUSG00000026576	Atp1b1	0.636504	1	0	0	0.642767
	ENSMUSG00000015766	Eps8	0.642448	1	0	0	0.642717
	ENSMUSG00000001247	Lsr	0.212748	0	0	0	0.642623
	ENSMUSG00000017723	Wfdc2	0.657329	1	0	0	0.642593
	ENSMUSG00000022420	Dnalc4	0.671404	1	0	0	0.642475
	ENSMUSG00000034868	Myl12b	0.67832	1	0	0	0.642417
	ENSMUSG00000030652	Coq7	0.693205	1	0	0	0.642293
	ENSMUSG00000060675	Pla2g16	0.25386	0	0	0	0.642279
	ENSMUSG00000000402	Egfl6	0.700463	1	0	0	0.642232
	ENSMUSG00000074227	Spint2	0.26189	0	0	0	0.642212
	ENSMUSG00000031505	Carkd	0.263067	0	0	0	0.642202
	ENSMUSG00000030067	Foxp1	0.705947	1	0	0	0.642186
	ENSMUSG00000022636	Alcam	0.714142	1	0	0	0.642118
	ENSMUSG00000031278	Acsl4	0.714265	1	0	0	0.642117
	ENSMUSG00000040681	Hmgn1	0.725304	1	0	0	0.642024
	ENSMUSG00000071379	Hpcal1	0.729674	1	0	0	0.641988
	ENSMUSG00000021282	Eif5	0.741019	1	0	0	0.641893
	ENSMUSG00000016028	Celsr1	0.744166	1	0	0	0.641867
	ENSMUSG00000042712	Wbp5	0.306628	0	0	0	0.641838
	ENSMUSG00000037710	Cisd1	0.753446	1	0	0	0.641789
	ENSMUSG00000032076	Cadm1	0.755533	1	0	0	0.641772
	ENSMUSG00000031821	Gins2	0.756235	1	0	0	0.641766
	ENSMUSG00000041355	Ssr2	0.758347	1	0	0	0.641748
	ENSMUSG00000002015	Bcap31	0.763451	1	0	0	0.641705
	ENSMUSG00000029064	Gnb1	0.334438	0	0	0	0.641605
	ENSMUSG00000033060	Lmo7	0.776338	1	0	0	0.641598
	ENSMUSG00000019471	Cdc37	0.785212	1	0	0	0.641523
	ENSMUSG00000042510	AA986860	0.792622	1	0	0	0.641461
	ENSMUSG00000001435	Col18a1	0.792835	1	0	0	0.64146
	ENSMUSG00000020219	Timm13	0.800416	1	0	0	0.641396
	ENSMUSG00000018849	Wwc1	0.801691	1	0	0	0.641386
	ENSMUSG00000027315	Spint1	0.365785	0	0	0	0.641343
	ENSMUSG00000033590	Myo5c	0.814589	1	0	0	0.641278
	ENSMUSG00000063019	Manbal	0.816031	1	0	0	0.641266
	ENSMUSG00000054889	Dsp	0.818996	1	0	0	0.641241
	ENSMUSG00000024151	Msh2	0.82186	1	0	0	0.641217
	ENSMUSG00000031422	Morf4l2	0.826065	1	0	0	0.641182
	ENSMUSG00000070473	Cldn3	0.391799	0	0	0	0.641125
	ENSMUSG00000030554	Synm	0.836837	1	0	0	0.641092
	ENSMUSG00000024640	Psat1	0.838505	1	0	0	0.641078
	ENSMUSG00000047844	Bex4	0.838544	1	0	0	0.641077
	ENSMUSG00000031274	Col4a5	0.410096	0	0	0	0.640972
	ENSMUSG00000029551	Psmg3	0.420446	0	0	0	0.640886
	ENSMUSG00000024421	Lama3	0.865054	1	0	0	0.640856
	ENSMUSG00000022037	Clu	0.866419	1	0	0	0.640844
	ENSMUSG00000030990	Pgap2	0.87047	1	0	0	0.64081
	ENSMUSG00000032294	Pkm	0.871932	1	0	0	0.640798
	ENSMUSG00000047040	Prr15l	0.872953	1	0	0	0.64079
	ENSMUSG00000079316	Rab9	0.873612	1	0	0	0.640784
	ENSMUSG00000040728	Esrp1	0.433289	0	0	0	0.640778
	ENSMUSG00000026197	Zfand2b	0.887845	1	0	0	0.640665
	ENSMUSG00000052151	Ppap2c	0.447338	0	0	0	0.640661
	ENSMUSG00000052423	B4galt3	0.888536	1	0	0	0.640659
	ENSMUSG00000037685	Atp8a1	0.893053	1	0	0	0.640621
	ENSMUSG00000029649	Pomp	0.458771	0	0	0	0.640565
	ENSMUSG00000030246	Ldhb	0.90077	1	0	0	0.640557
	ENSMUSG00000075728	U1	0.463072	0	0	0	0.640529
	ENSMUSG00000034088	Hdlbp	0.911159	1	0	0	0.64047
	ENSMUSG00000001943	Vsig2	0.915311	1	0	0	0.640435
	ENSMUSG00000033295	Ptprf	0.917194	1	0	0	0.64042
	ENSMUSG00000041559	Fmod	0.917905	1	0	0	0.640414
	ENSMUSG00000024659	Anxa1	0.921405	1	0	0	0.640384
	ENSMUSG00000034127	Tspan8	0.926024	1	0	0	0.640346
	ENSMUSG00000020321	Mdh1	0.930327	1	0	0	0.64031
	ENSMUSG00000022551	Cyc1	0.491435	0	0	0	0.640292
	ENSMUSG00000030659	Nucb2	0.932735	1	0	0	0.64029
	ENSMUSG00000000296	Tpd52l1	0.934221	1	0	0	0.640277
	ENSMUSG00000048701	Ccdc6	0.938698	1	0	0	0.64024
	ENSMUSG00000027805	Pfn2	0.506013	0	0	0	0.64017
	ENSMUSG00000021094	Dhrs7	0.948946	1	0	0	0.640154
	ENSMUSG00000022528	Hes1	0.951856	1	0	0	0.64013
	ENSMUSG00000016541	Atxn10	0.954717	1	0	0	0.640106
	ENSMUSG00000032232	Cgnl1	0.955749	1	0	0	0.640097
	ENSMUSG00000041301	Cftr	0.965286	1	0	0	0.640017
	ENSMUSG00000018042	Cyb5r3	0.96624	1	0	0	0.640009
	ENSMUSG00000026305	Lrrfip1	0.967192	1	0	0	0.640001
	ENSMUSG00000067194	Eif1ax	0.528146	0	0	0	0.639985
	ENSMUSG00000020224	Llph	0.528487	0	0	0	0.639982
	ENSMUSG00000002980	Bcam	0.529798	0	0	0	0.639971
	ENSMUSG00000032348	Gsta4	0.971288	1	0	0	0.639967
	ENSMUSG00000020183	Cpm	0.971705	1	0	0	0.639964
	ENSMUSG00000021116	Eif2s1	0.973486	1	0	0	0.639949
	ENSMUSG00000023043	Krt18	0.976151	1	0	0	0.639926
	ENSMUSG00000003039	Fam32a	0.978996	1	0	0	0.639903
	ENSMUSG00000018585	Atox1	0.981353	1	0	0	0.639883
	ENSMUSG00000037031	Tspan15	0.98265	1	0	0	0.639872
	ENSMUSG00000037025	Foxa2	0.983183	1	0	0	0.639868
	ENSMUSG00000067851	Arfgef1	0.983762	1	0	0	0.639863
	ENSMUSG00000069089	Cdk7	0.983919	1	0	0	0.639861
	ENSMUSG00000026185	Igfbp5	0.98395	1	0	0	0.639861
	ENSMUSG00000046733	Gprc5a	0.984392	1	0	0	0.639857
	ENSMUSG00000036781	Rps27l	0.985155	1	0	0	0.639851
	ENSMUSG00000020644	Id2	0.986647	1	0	0	0.639839
	ENSMUSG00000000184	Ccnd2	0.986835	1	0	0	0.639837
	ENSMUSG00000022246	Rai14	0.987588	1	0	0	0.639831
	ENSMUSG00000042121	Ssh1	0.988594	1	0	0	0.639822
	ENSMUSG00000003051	Elf3	0.988744	1	0	0	0.639821
	ENSMUSG00000019779	Frk	0.989274	1	0	0	0.639817
	ENSMUSG00000026174	Rqcd1	0.990266	1	0	0	0.639808
	ENSMUSG00000021248	Tmed10	0.99116	1	0	0	0.639801
	ENSMUSG00000032959	Pebp1	0.99134	1	0	0	0.639799
	ENSMUSG00000039202	Abhd2	0.991391	1	0	0	0.639799
	ENSMUSG00000019734	Tmc4	0.550487	0	0	0	0.639798
	ENSMUSG00000033595	Lgi3	0.550598	0	0	0	0.639797
	ENSMUSG00000061175	Fnip2	0.991938	1	0	0	0.639794
	ENSMUSG00000073676	Hspe1	0.99355	1	0	0	0.639781
	ENSMUSG00000000303	Cdh1	0.994085	1	0	0	0.639776
	ENSMUSG00000031996	Aplp2	0.994356	1	0	0	0.639774
	ENSMUSG00000048251	Bcl11b	0.99458	1	0	0	0.639772
	ENSMUSG00000031273	Col4a6	0.995179	1	0	0	0.639767
	ENSMUSG00000036585	Fgf1	0.995206	1	0	0	0.639767
	ENSMUSG00000033998	Kcnk1	0.99555	1	0	0	0.639764
	ENSMUSG00000028393	Alad	0.995681	1	0	0	0.639763
	ENSMUSG00000031068	Glrx3	0.996562	1	0	0	0.639756
	ENSMUSG00000029552	Tes	0.996609	1	0	0	0.639755
	ENSMUSG00000038235	F11r	0.996816	1	0	0	0.639754
	ENSMUSG00000026479	Lamc2	0.997098	1	0	0	0.639751
	ENSMUSG00000031075	Ano1	0.997273	1	0	0	0.63975
	ENSMUSG00000030342	Cd9	0.997315	1	0	0	0.639749
	ENSMUSG00000054808	Actn4	0.997331	1	0	0	0.639749
	ENSMUSG00000041961	Znrf3	0.99756	1	0	0	0.639747
	ENSMUSG00000020368	Canx	0.99777	1	0	0	0.639746
	ENSMUSG00000047501	Cldn4	0.997993	1	0	0	0.639744
	ENSMUSG00000034285	Nipsnap1	0.998175	1	0	0	0.639742
	ENSMUSG00000027684	Mecom	0.998365	1	0	0	0.639741
	ENSMUSG00000023039	Krt7	0.998422	1	0	0	0.63974
	ENSMUSG00000004319	Clcn3	0.998534	1	0	0	0.639739
	ENSMUSG00000028716	Pdzk1ip1	0.998621	1	0	0	0.639738
	ENSMUSG00000025353	Ormdl2	0.99878	1	0	0	0.639737
	ENSMUSG00000068876	Cgn	0.998781	1	0	0	0.639737
	ENSMUSG00000026971	Itgb6	0.998899	1	0	0	0.639736
	ENSMUSG00000046794	Ppp1r3b	0.998952	1	0	0	0.639736
	ENSMUSG00000000031	H19	0.999101	1	0	0	0.639734
	ENSMUSG00000035227	Spcs2	0.999111	1	0	0	0.639734
	ENSMUSG00000031488	Rab11fip1	0.999135	1	0	0	0.639734
	ENSMUSG00000001416	Cct3	0.999154	1	0	0	0.639734
	ENSMUSG00000034573	Ptpn13	0.999211	1	0	0	0.639734
	ENSMUSG00000040653	Ppp1r14c	0.999219	1	0	0	0.639733
	ENSMUSG00000024535	Snx24	0.99929	1	0	0	0.639733
	ENSMUSG00000030701	Plekhb1	0.9994	1	0	0	0.639732
	ENSMUSG00000024589	Nedd4l	0.999411	1	0	0	0.639732
	ENSMUSG00000028780	Sema3c	0.999494	1	0	0	0.639731
	ENSMUSG00000029153	Ociad2	0.999586	1	0	0	0.63973
	ENSMUSG00000021028	Mbip	0.999689	1	0	0	0.63973
	ENSMUSG00000020962	Gtf2a1	0.999793	1	0	0	0.639729
	ENSMUSG00000029994	Anxa4	0.999842	1	0	0	0.639728
	ENSMUSG00000020098	Pcbd1	1	1	0	0	0.639727
	ENSMUSG00000000567	Sox9	1	1	0	0	0.639727
	ENSMUSG00000025246	Tbl1x	1	1	0	0	0.639727
	ENSMUSG00000003923	Tfam	1	1	0	0	0.639727
	ENSMUSG00000001228	Uhrf1	1	1	0	0	0.639727
	ENSMUSG00000038872	Zfhx3	1	1	0	0	0.639727
	ENSMUSG00000053398	Phgdh	0.564651	0	0	0	0.639679
	ENSMUSG00000022240	Ctnnd2	0.574725	0	0	0	0.639595
	ENSMUSG00000034932	Mrpl54	0.629071	0	0	0	0.639141
	ENSMUSG00000086390	1810019D21Rik	0.643219	0	0	0	0.639022
	ENSMUSG00000024007	Ppil1	0.668786	0	0	0	0.638808
	ENSMUSG00000007888	Crlf1	0.683246	0	0	0	0.638688
	ENSMUSG00000032383	Ppib	0.694165	0	0	0	0.638596
	ENSMUSG00000026817	Ak1	0.694316	0	0	0	0.638595
	ENSMUSG00000053399	Adamts18	0.718038	0	0	0	0.638397
	ENSMUSG00000006728	Cdk4	0.742358	0	0	0	0.638193
	ENSMUSG00000008601	Rab25	0.746677	0	0	0	0.638157
	ENSMUSG00000044986	Tst	0.759301	0	0	0	0.638051
	ENSMUSG00000031785	Gpr56	0.760809	0	0	0	0.638039
	ENSMUSG00000007458	M6pr	0.777926	0	0	0	0.637896
	ENSMUSG00000004394	Tmed4	0.783764	0	0	0	0.637847
	ENSMUSG00000026915	Strbp	0.789835	0	0	0	0.637796
	ENSMUSG00000047139	Cd24a	0.804163	0	0	0	0.637676
	ENSMUSG00000063787	Chchd1	0.804572	0	0	0	0.637673
	ENSMUSG00000023456	Tpi1	0.814027	0	0	0	0.637594
	ENSMUSG00000044393	Dsg2	0.815249	0	0	0	0.637583
	ENSMUSG00000030849	Fgfr2	0.817258	0	0	0	0.637567
	ENSMUSG00000019312	Grb7	0.82032	0	0	0	0.637541
	ENSMUSG00000033318	Gstt2	0.820896	0	0	0	0.637536
	ENSMUSG00000029829	Tmem213	0.829747	0	0	0	0.637462
	ENSMUSG00000022797	Tfrc	0.844711	0	0	0	0.637337
	ENSMUSG00000028536	2610528J11Rik	0.850834	0	0	0	0.637286
	ENSMUSG00000015647	Lama5	0.856559	0	0	0	0.637238
	ENSMUSG00000004626	Stxbp2	0.866439	0	0	0	0.637155
	ENSMUSG00000019810	Fuca2	0.867941	0	0	0	0.637143
	ENSMUSG00000005148	Klf5	0.874455	0	0	0	0.637088
	ENSMUSG00000020925	Ccdc43	0.890739	0	0	0	0.636952
	ENSMUSG00000028378	Ptgr1	0.895643	0	0	0	0.636911
	ENSMUSG00000020911	Krt19	0.90284	0	0	0	0.636851
	ENSMUSG00000046434	Hnrnpa1	0.905051	0	0	0	0.636832
	ENSMUSG00000031696	Vps35	0.905504	0	0	0	0.636829
	ENSMUSG00000019368	Sec14l4	0.909659	0	0	0	0.636794
	ENSMUSG00000049382	Krt8	0.916416	0	0	0	0.636737
	ENSMUSG00000046711	Hmga1	0.917054	0	0	0	0.636732
	ENSMUSG00000045104	Gm5514	0.919729	0	0	0	0.63671
	ENSMUSG00000027907	S100a11	0.924866	0	0	0	0.636667
	ENSMUSG00000069793	Slfn9	0.92961	0	0	0	0.636627
	ENSMUSG00000000346	Dazap2	0.92979	0	0	0	0.636625
	ENSMUSG00000024646	Cyb5	0.936016	0	0	0	0.636573
	ENSMUSG00000060969	Irx1	0.938782	0	0	0	0.63655
	ENSMUSG00000006418	Rnf114	0.946366	0	0	0	0.636487
	ENSMUSG00000089804	Gm16136	0.948179	0	0	0	0.636472
	ENSMUSG00000018569	Cldn7	0.948996	0	0	0	0.636465
	ENSMUSG00000015671	Psma2	0.950313	0	0	0	0.636454
	ENSMUSG00000044279	Crb3	0.950869	0	0	0	0.636449
	ENSMUSG00000026810	Dpm2	0.955652	0	0	0	0.636409
	ENSMUSG00000031765	Mt1	0.956238	0	0	0	0.636404
	ENSMUSG00000034024	Cct2	0.956344	0	0	0	0.636403
	ENSMUSG00000063229	Ldha	0.956853	0	0	0	0.636399
	ENSMUSG00000029103	Lrpap1	0.960439	0	0	0	0.636369
	ENSMUSG00000066456	Hmgn3	0.965709	0	0	0	0.636325
	ENSMUSG00000052428	Tmco1	0.966165	0	0	0	0.636321
	ENSMUSG00000003309	Ap1m2	0.967	0	0	0	0.636314
	ENSMUSG00000029759	Pon3	0.967125	0	0	0	0.636313
	ENSMUSG00000031762	Mt2	0.96913	0	0	0	0.636296
	ENSMUSG00000047368	Abhd17b	0.970717	0	0	0	0.636283
	ENSMUSG00000050912	Tmem123	0.97173	0	0	0	0.636275
	ENSMUSG00000040693	Slco4c1	0.971908	0	0	0	0.636273
	ENSMUSG00000085013	AC138765.1	0.972524	0	0	0	0.636268
	ENSMUSG00000062329	Cytl1	0.97312	0	0	0	0.636263
	ENSMUSG00000030800	Prss8	0.973625	0	0	0	0.636259
	ENSMUSG00000027524	Edn3	0.974311	0	0	0	0.636253
	ENSMUSG00000032112	Trappc4	0.97531	0	0	0	0.636245
	ENSMUSG00000055681	Cope	0.97566	0	0	0	0.636242
	ENSMUSG00000035000	Dpp4	0.975724	0	0	0	0.636241
	ENSMUSG00000032359	Ctsh	0.975853	0	0	0	0.63624
	ENSMUSG00000089971	0610010O12Rik	0.976274	0	0	0	0.636237
	ENSMUSG00000015093	Clic3	0.976661	0	0	0	0.636233
	ENSMUSG00000022949	Clic6	0.977346	0	0	0	0.636228
	ENSMUSG00000031145	Prickle3	0.979109	0	0	0	0.636213
	ENSMUSG00000023150	Ivns1abp	0.9796	0	0	0	0.636209
	ENSMUSG00000023175	Bsg	0.98023	0	0	0	0.636204
	ENSMUSG00000030980	Knop1	0.981187	0	0	0	0.636196
	ENSMUSG00000050732	Vamp8	0.984971	0	0	0	0.636164
	ENSMUSG00000029752	Asns	0.988344	0	0	0	0.636136
	ENSMUSG00000032092	Mpzl2	0.988595	0	0	0	0.636134
	ENSMUSG00000002477	Snrpd1	0.989451	0	0	0	0.636126
	ENSMUSG00000024479	Mal2	0.989645	0	0	0	0.636125
	ENSMUSG00000026972	Arrdc1	0.989691	0	0	0	0.636124
	ENSMUSG00000025917	Cops5	0.990143	0	0	0	0.636121
	ENSMUSG00000021243	Fcf1	0.990204	0	0	0	0.63612
	ENSMUSG00000031146	Plp2	0.991089	0	0	0	0.636113
	ENSMUSG00000018166	Erbb3	0.991148	0	0	0	0.636112
	ENSMUSG00000021252	0610007P14Rik	0.992268	0	0	0	0.636103
	ENSMUSG00000022899	Slc15a2	0.992647	0	0	0	0.6361
	ENSMUSG00000021748	Pdhb	0.992907	0	0	0	0.636098
	ENSMUSG00000038059	Smim3	0.993041	0	0	0	0.636096
	ENSMUSG00000032357	Tinag	0.993047	0	0	0	0.636096
	ENSMUSG00000025731	0610011F06Rik	0.993756	0	0	0	0.63609
	ENSMUSG00000024747	Aldh1a7	0.993893	0	0	0	0.636089
	ENSMUSG00000023906	Cldn6	0.994396	0	0	0	0.636085
	ENSMUSG00000071632	2510002D24Rik	0.994844	0	0	0	0.636081
	ENSMUSG00000027248	Pdia3	0.994912	0	0	0	0.636081
	ENSMUSG00000031176	Dynlt3	0.995507	0	0	0	0.636076
	ENSMUSG00000018821	Avpi1	0.995794	0	0	0	0.636073
	ENSMUSG00000030357	Fkbp4	0.995994	0	0	0	0.636072
	ENSMUSG00000027940	Tpm3	0.996002	0	0	0	0.636072
	ENSMUSG00000022216	Psme1	0.996081	0	0	0	0.636071
	ENSMUSG00000050071	Bex1	0.996511	0	0	0	0.636067
	ENSMUSG00000034994	Eef2	0.997488	0	0	0	0.636059
	ENSMUSG00000083477	Gm5555	0.997528	0	0	0	0.636059
	ENSMUSG00000040856	Dlk1	0.997933	0	0	0	0.636056
	ENSMUSG00000023048	Prr13	0.998049	0	0	0	0.636055
	ENSMUSG00000021120	Pigh	0.998117	0	0	0	0.636054
	ENSMUSG00000018286	Psmb6	0.998321	0	0	0	0.636052
	ENSMUSG00000030587	2200002D01Rik	0.99845	0	0	0	0.636051
	ENSMUSG00000045691	Thtpa	0.998475	0	0	0	0.636051
	ENSMUSG00000063524	Eno1	0.998648	0	0	0	0.63605
	ENSMUSG00000055653	Gpc3	0.99878	0	0	0	0.636048
	ENSMUSG00000075410	Gm11744	0.999169	0	0	0	0.636045
	ENSMUSG00000001783	D10Wsu52e	0.999229	0	0	0	0.636045
	ENSMUSG00000019179	Mdh2	0.99924	0	0	0	0.636045
	ENSMUSG00000025856	Pdgfa	0.999432	0	0	0	0.636043
	ENSMUSG00000021810	Ecd	0.999589	0	0	0	0.636042
	ENSMUSG00000007415	Gatad1	0.999631	0	0	0	0.636041
	ENSMUSG00000026097	Ormdl1	0.999666	0	0	0	0.636041
	ENSMUSG00000021057	Akap5	0.999671	0	0	0	0.636041
	ENSMUSG00000015839	Nfe2l2	0.999868	0	0	0	0.636039
	ENSMUSG00000067367	Lyar	0.999877	0	0	0	0.636039
	ENSMUSG00000037664	Cdkn1c	0.99988	0	0	0	0.636039
