# Supplementary material for: SINCERA: A Pipeline for Single-Cell RNA-Seq Profiling Analysis
Source: PLoS Comput Biol. 2015 Nov 24;11(11):e1004575. doi: 10.1371/journal.pcbi.1004575 (PMC4658017; doi:10.1371/journal.pcbi.1004575)
Supplement: S9 Table — (XLSX) [file pcbi.1004575.s030.xlsx]

## Sheet: Sheet1
	S9 Table. Gene Symbols Used in the Manuscript.
	ENSEMBL ID	GENE SYMBOL	DESCRIPTION
	ENSMUSG00000089971	0610010O12Rik	RIKEN cDNA 0610010O12 gene Gene
	ENSMUSG00000030587	2200002D01Rik	RIKEN cDNA 2200002D01 gene
	ENSMUSG00000040204	2810417H13Rik	RIKEN cDNA 2810417H13 gene
	ENSMUSG00000024130	Abca3	ATP-binding cassette, sub-family A (ABC1), member 3
	ENSMUSG00000035783	Acta2	actin, alpha 2, smooth muscle, aorta
	ENSMUSG00000059430	Actg2	actin, gamma 2, smooth muscle, enteric
	ENSMUSG00000070469	Adamtsl3	ADAMTS-like 3
	ENSMUSG00000015452	Ager	advanced glycosylation end product-specific receptor
	ENSMUSG00000073490	AI607873	expressed sequence AI607873
	ENSMUSG00000021057	Akap5	A kinase (PRKA) anchor protein 5
	ENSMUSG00000040613	Apobec1	apolipoprotein B mRNA editing enzyme, catalytic polypeptide 1
	ENSMUSG00000076441	Ass1	argininosuccinate synthetase 1
	ENSMUSG00000022360	Atad2	ATPase family, AAA domain containing 2
	ENSMUSG00000041329	Atp1b2	ATPase, Na+/K+ transporting, beta 2 polypeptide
	ENSMUSG00000074074	AU023434	Putative uncharacterized protein AU023434 [Source:UniProtKB/TrEMBL;Acc:Q3UX96]
	ENSMUSG00000028413	B4galt1	UDP-Gal:betaGlcNAc beta 1,4- galactosyltransferase, polypeptide 1
	ENSMUSG00000038543	BC028528	cDNA sequence BC028528
	ENSMUSG00000037608	Bclaf1	BCL2-associated transcription factor 1
	ENSMUSG00000050071	Bex1	brain expressed gene 1
	ENSMUSG00000047844	Bex4	brain expressed gene 4
	ENSMUSG00000059588	Calcrl	calcitonin receptor-like
	ENSMUSG00000007655	Cav1	caveolin 1, caveolae protein
	ENSMUSG00000056481	Cd248	CD248 antigen, endosialin
	ENSMUSG00000040747	Cd53	CD53 antigen
	ENSMUSG00000027435	Cd93	CD93 antigen
	ENSMUSG00000024304	Cdh2	cadherin 2
	ENSMUSG00000031871	Cdh5	cadherin 5
	ENSMUSG00000069089	Cdk7	cyclin-dependent kinase 7
	ENSMUSG00000029177	Cenpa	centromere protein A
	ENSMUSG00000001270	Ckb	creatine kinase, brain
	ENSMUSG00000032473	Cldn18	claudin 18
	ENSMUSG00000023906	Cldn6	claudin 6
	ENSMUSG00000033082	Clec1a	C-type lectin domain family 1, member a
	ENSMUSG00000030148	Clec4a2	C-type lectin domain family 4, member a2
	ENSMUSG00000015093	Clic3	chloride intracellular channel 3
	ENSMUSG00000048126	Col6a3	collagen, type VI, alpha 3
	ENSMUSG00000009876	Cox4i2	cytochrome c oxidase subunit IV isoform 2
	ENSMUSG00000024621	Csf1r	colony stimulating factor 1 receptor
	ENSMUSG00000032911	Cspg4	chondroitin sulfate proteoglycan 4
	ENSMUSG00000038642	Ctss	cathepsin S
	ENSMUSG00000015340	Cybb	cytochrome b-245, beta polypeptide
	ENSMUSG00000040856	Dlk1	delta-like 1 homolog (Drosophila)
	ENSMUSG00000024826	Dpf2	D4, zinc and double PHD fingers family 2
	ENSMUSG00000057098	Ebf1	early B cell factor 1
	ENSMUSG00000022122	Ednrb	endothelin receptor type B
	ENSMUSG00000000402	Egfl6	EGF-like-domain, multiple 6
	ENSMUSG00000026921	Egfl7	EGF-like domain 7
	ENSMUSG00000003051	Elf3	E74-like factor 3
	ENSMUSG00000054690	Emcn	endomucin
	ENSMUSG00000041773	Enc1	ectodermal-neural cortex 1
	ENSMUSG00000063524	Eno1	enolase 1, alpha non-neuron
	ENSMUSG00000045394	Epcam	epithelial cell adhesion molecule
	ENSMUSG00000013089	Etv5	ets variant 5
	ENSMUSG00000048376	F2r	coagulation factor II (thrombin) receptor
	ENSMUSG00000015947	Fcgr1	Fc receptor, IgG, high affinity I
	ENSMUSG00000026656	Fcgr2b	Fc receptor, IgG, low affinity IIb
	ENSMUSG00000024965	Fermt3	fermitin family homolog 3 (Drosophila)
	ENSMUSG00000036585	Fgf1	fibroblast growth factor 1
	ENSMUSG00000023092	Fhl1	four and a half LIM domains 1
	ENSMUSG00000031380	Figf	c-fos induced growth factor
	ENSMUSG00000040170	Fmo2	flavin containing monooxygenase 2
	ENSMUSG00000026193	Fn1	fibronectin 1
	ENSMUSG00000035451	Foxa1	forkhead box A1
	ENSMUSG00000029563	Foxp2	forkhead box P2
	ENSMUSG00000022816	Fstl1	follistatin-like 1
	ENSMUSG00000021453	Gadd45g	growth arrest and DNA-damage-inducible 45 gamma
	ENSMUSG00000005836	Gata6	GATA binding protein 6
	ENSMUSG00000055737	Ghr	growth hormone receptor
	ENSMUSG00000054435	Gimap4	GTPase, IMAP family member 4
	ENSMUSG00000047867	Gimap6	GTPase, IMAP family member 6
	ENSMUSG00000085784	Gm12158	predicted gene 12158
	ENSMUSG00000027523	Gnas	GNAS (guanine nucleotide binding protein, alpha stimulating) complex locus
	ENSMUSG00000046733	Gprc5a	G protein-coupled receptor, family C, group 5, member A
	ENSMUSG00000022286	Grhl2	grainyhead-like 2 (Drosophila)
	ENSMUSG00000040562	Gstm2	glutathione S-transferase, mu 2
	ENSMUSG00000033910	Gucy1a3	guanylate cyclase 1, soluble, alpha 3
	ENSMUSG00000028005	Gucy1b3	guanylate cyclase 1, soluble, beta 3
	ENSMUSG00000019528	Gyg	glycogenin
	ENSMUSG00000024380	Gypc	glycophorin C Gene
	ENSMUSG00000037894	H2afz	H2A histone family, member Z
	ENSMUSG00000004897	Hdgf	hepatoma-derived growth factor
	ENSMUSG00000067071	Hes6	hairy and enhancer of split 6
	ENSMUSG00000046711	Hmga1	high mobility group AT-hook 1
	ENSMUSG00000056758	Hmga2	high mobility group AT-hook 2
	ENSMUSG00000054717	Hmgb2	high mobility group box 2
	ENSMUSG00000059325	Hopx	HOP homeobox
	ENSMUSG00000016194	Hsd11b1	hydroxysteroid 11-beta dehydrogenase 1
	ENSMUSG00000020644	Id2	inhibitor of DNA binding 2
	ENSMUSG00000073489	Ifi204	interferon activated gene 204
	ENSMUSG00000020053	Igf1	insulin-like growth factor 1
	ENSMUSG00000035004	Igsf6	immunoglobulin superfamily, member 6
	ENSMUSG00000025348	Itga7	integrin alpha 7
	ENSMUSG00000026971	Itgb6	integrin beta 6
	ENSMUSG00000031239	Itm2a	integral membrane protein 2A
	ENSMUSG00000062960	Kdr	kinase insert domain protein receptor
	ENSMUSG00000036768	Kif15	kinesin family member 15
	ENSMUSG00000005148	Klf5	Kruppel-like factor 5
	ENSMUSG00000030265	Kras	v-Ki-ras2 Kirsten rat sarcoma viral oncogene homolog
	ENSMUSG00000023043	Krt18	keratin 18
	ENSMUSG00000023039	Krt7	keratin 7
	ENSMUSG00000049382	Krt8	keratin 8
	ENSMUSG00000024063	Lbh	limb-bud and heart
	ENSMUSG00000002699	Lcp2	lymphocyte cytosolic protein 2
	ENSMUSG00000039706	Ldb2	LIM domain binding 2
	ENSMUSG00000062593	Lilrb4	leukocyte immunoglobulin-like receptor, subfamily B, member 4
	ENSMUSG00000037736	Limch1	LIM and calponin homology domains 1
	ENSMUSG00000069516	Lyz2	lysozyme 2
	ENSMUSG00000028649	Macf1	microtubule-actin crosslinking factor 1
	ENSMUSG00000024479	Mal2	mal, T cell differentiation protein 2
	ENSMUSG00000032135	Mcam	melanoma cell adhesion molecule
	ENSMUSG00000027684	Mecom	MDS1 and EVI1 complex locus
	ENSMUSG00000018076	Med13l	mediator complex subunit 13-like
	ENSMUSG00000036144	Meox2	mesenchyme homeobox 2
	ENSMUSG00000051855	Mest	mesoderm specific transcript
	ENSMUSG00000060572	Mfap2	microfibrillar-associated protein 2
	ENSMUSG00000042436	Mfap4	microfibrillar-associated protein 4
	ENSMUSG00000030605	Mfge8	milk fat globule-EGF factor 8 protein
	ENSMUSG00000089661	Mia	melanoma inhibitory activity
	ENSMUSG00000040528	Milr1	mast cell immunoglobulin like receptor 1
	ENSMUSG00000031422	Morf4l2	mortality factor 4 like 2
	ENSMUSG00000024679	Ms4a6d	membrane-spanning 4-domains, subfamily A, member 6D
	ENSMUSG00000042784	Muc1	mucin 1, transmembrane
	ENSMUSG00000018830	Myh11	myosin, heavy polypeptide 11, smooth muscle
	ENSMUSG00000067818	Myl9	myosin, light polypeptide 9, regulatory
	ENSMUSG00000022836	Mylk	myosin, light polypeptide kinase
	ENSMUSG00000033590	Myo5c	myosin VC
	ENSMUSG00000002881	Nab1	Ngfi-A binding protein 1
	ENSMUSG00000015880	Ncapg	non-SMC condensin I complex, subunit G
	ENSMUSG00000071715	Ncf4	neutrophil cytosolic factor 4
	ENSMUSG00000039103	Nexn	nexilin
	ENSMUSG00000001496	Nkx2-1	NK2 homeobox 1
	ENSMUSG00000067786	Nnat	neuronatin
	ENSMUSG00000038146	Notch3	notch 3
	ENSMUSG00000042834	Nrep	neuronal regeneration related protein
	ENSMUSG00000027306	Nusap1	nucleolar and spindle associated protein 1
	ENSMUSG00000020098	Pcbd1	pterin 4 alpha carbinolamine dehydratase/dimerization cofactor of hepatocyte nuclear factor 1 alpha (TCF1) 1
	ENSMUSG00000035566	Pcdh17	protocadherin 17
	ENSMUSG00000024620	Pdgfrb	platelet derived growth factor receptor, beta polypeptide
	ENSMUSG00000024620	Pdgfrb	platelet derived growth factor receptor, beta polypeptide
	ENSMUSG00000028583	Pdpn	podoplanin
	ENSMUSG00000022197	Pdzd2	PDZ domain containing 2
	ENSMUSG00000034845	Plvap	plasmalemma vesicle associated protein
	ENSMUSG00000027750	Postn	periostin, osteoblast specific factor
	ENSMUSG00000037754	Ppp1r16b	protein phosphatase 1, regulatory (inhibitor) subunit 16B
	ENSMUSG00000008601	Rab25	RAB25, member RAS oncogene family
	ENSMUSG00000001240	Ramp2	receptor (calcitonin) activity modifying protein 2
	ENSMUSG00000041696	Rasl12	RAS-like, family 12
	ENSMUSG00000017007	Rbpjl	recombination signal binding protein for immunoglobulin kappa J region-like
	ENSMUSG00000022881	Rfc4	replication factor C (activator 1) 4
	ENSMUSG00000026678	Rgs5	regulator of G-protein signaling 5
	ENSMUSG00000022883	Robo1	roundabout homolog 1 (Drosophila)
	ENSMUSG00000074457	S100a16	S100 calcium binding protein A16
	ENSMUSG00000022032	Scara5	scavenger receptor class A, member 5 (putative)
	ENSMUSG00000034810	Scn7a	sodium channel, voltage-gated, type VII, alpha
	ENSMUSG00000022261	Sdc2	syndecan 2
	ENSMUSG00000042842	Serpinb6b	serine (or cysteine) peptidase inhibitor, clade B, member 6b
	ENSMUSG00000056370	Sftpb	surfactant associated protein B
	ENSMUSG00000022097	Sftpc	surfactant associated protein C
	ENSMUSG00000002633	Shh	sonic hedgehog
	ENSMUSG00000020492	Ska2	spindle and kinetochore associated complex subunit 2
	ENSMUSG00000031170	Slc38a5	solute carrier family 38, member 5
	ENSMUSG00000031089	Slc6a14	solute carrier family 6 (neurotransmitter transporter), member 14
	ENSMUSG00000028312	Smc2	structural maintenance of chromosomes 2
	ENSMUSG00000071708	Sms	spermine synthase
	ENSMUSG00000001280	Sp1	trans-acting transcription factor 1
	ENSMUSG00000047963	Stbd1	starch binding domain 1
	ENSMUSG00000028832	Stmn1	stathmin 1
	ENSMUSG00000037313	Tacc3	transforming, acidic coiled-coil containing protein 3
	ENSMUSG00000078941	Taf9	TAF9 RNA polymerase II, TATA box binding protein (TBP)-associated factor
	ENSMUSG00000032085	Tagln	transgelin
	ENSMUSG00000018604	Tbx3	T-box 3
	ENSMUSG00000045680	Tcf21	transcription factor 21
	ENSMUSG00000035493	Tgfbi	transforming growth factor, beta induced
	ENSMUSG00000032357	Tinag	tubulointerstitial nephritis antigen
	ENSMUSG00000027995	Tlr2	toll-like receptor 2
	ENSMUSG00000028464	Tpm2	tropomyosin 2, beta
	ENSMUSG00000068735	Trp53i11	transformation related protein 53 inducible protein 11
	ENSMUSG00000037031	Tspan15	tetraspanin 15
	ENSMUSG00000023004	Tuba1b	tubulin, alpha 1B
	ENSMUSG00000001525	Tubb5	tubulin, beta 5 class I
	ENSMUSG00000036908	Unc93b1	unc-93 homolog B1 (C. elegans)
	ENSMUSG00000027962	Vcam1	vascular cell adhesion molecule 1
	ENSMUSG00000024924	Vldlr	very low density lipoprotein receptor
	ENSMUSG00000017723	Wfdc2	WAP four-disulfide core domain 2
	ENSMUSG00000026788	Zbtb43	zinc finger and BTB domain containing 43
