# Supplementary material for: SINCERA: A Pipeline for Single-Cell RNA-Seq Profiling Analysis
Source: PLoS Comput Biol. 2015 Nov 24;11(11):e1004575. doi: 10.1371/journal.pcbi.1004575 (PMC4658017; doi:10.1371/journal.pcbi.1004575)
Supplement: S1 Code — (ZIP) [file pcbi.1004575.s031.zip]

Archive with 5 entries (4 files):
- SINCERA.a08142015/
- SINCERA.a08142015/demo.R
- SINCERA.a08142015/E16.5.Rda
- SINCERA.a08142015/README.txt
- SINCERA.a08142015/sincera.R
