# Supplementary material for: SINCERA: A Pipeline for Single-Cell RNA-Seq Profiling Analysis
Source: PLoS Comput Biol. 2015 Nov 24;11(11):e1004575. doi: 10.1371/journal.pcbi.1004575 (PMC4658017; doi:10.1371/journal.pcbi.1004575)
Supplement: S1 Code — (ZIP) [file pcbi.1004575.s031.zip › SINCERA.a08142015/sincera.R]

# SINCERA: A Computational Pipeline for Single Cell RNA-seq Profiling Analysis

# ==============

# Copyright (C) 2015  Minzhe Guo (minzhe.guo@cchmc.org)

# This program is free software: you can redistribute it and/or modify
# it under the terms of the GNU General Public License as published by
# the Free Software Foundation, either version 3 of the License, or
# (at your option) any later version.

# This program is distributed in the hope that it will be useful,
# but WITHOUT ANY WARRANTY; without even the implied warranty of
# MERCHANTABILITY or FITNESS FOR A PARTICULAR PURPOSE.  See the
# GNU General Public License for more details.

# You should have received a copy of the GNU General Public License
# along with this program. If not, see <http://www.gnu.org/licenses/>.

# ================

# Author: Minzhe Guo (minzhe.guo@cchmc.org)
# Version: a08142015

# This is the R script of SINCERA analytic pipeline for analysis of single-cell RNA-seq data from heterogeneous cell populations.  
# To use this script, you will need the R statistical computing environment (version 3.1.3 or later) and several packages freely available through Bioconductor and CRAN, including
# * Biobase <http://www.bioconductor.org/packages/release/bioc/html/Biobase.html>
# * ROCR <https://rocr.bioinf.mpi-sb.mpg.de>, <http://cran.r-project.org/web/packages/ROCR/index.html>
# * RobustRankAggreg <http://cran.r-project.org/web/packages/RobustRankAggreg/index.html>
# * G1DBN <http://cran.r-project.org/web/packages/G1DBN/index.html>
# * igraph <http://igraph.org/>, <http://cran.r-project.org/web/packages/igraph/index.html> 
# SINCREA will try to resolve dependencies automatically.

# SINCERA is in the ALPHA stage of development. Core features have been implemented. We are improving the documentation, completing features, and refining the interfaces.
# SINCERA is under heavy active development. Updates of SINCERA will be distributed primarily through the SINCERA website at: http://research.cchmc.org/pbge/sincera.html.

# ================

#######################################################
#                 Resolving Dependencies              #
#######################################################

# Methodology Dependent Packages

if (!require(Biobase)) { # for data structure
    source("http://bioconductor.org/biocLite.R")
    biocLite(c("Biobase"))
    library(Biobase)
}
if (!require(ROCR)) { # for ROC
    install.packages("ROCR")
    library(ROCR)
}
if(!require(RobustRankAggreg)) { # for cell type validation by multiple markers
	install.packages("RobustRankAggreg")
	library(RobustRankAggreg)
}
if(!require(G1DBN)) { # for regulatory network construction
	install.packages("G1DBN")
	library(G1DBN)
}
if(!require(igraph)) { # for network importance measurement
	install.packages("igraph")
	library(igraph)
}

# Visualization Dependent Packages

if(!require(ggplot2)) {
	install.packages("ggplot2")
	library(ggplot2)
}
if(!require(grid)) {
	install.packages("grid")
	library(grid)
}
if(!require(ggdendro)) { # for dendrogram visualization
	install.packages("ggdendro")
	library(ggdendro)
}
if(!require(plyr)) { # for dendrogram visualization
	install.packages("plyr")
	library(plyr)
}
if(!require(zoo)) { # for dendrogram visualization
	install.packages("zoo")
	library(zoo)
}


#######################################################
#                   Global Variables                  #
#######################################################

dir.delim <- "/"
TIMESTAMP.FORMAT <- '%m%d%Y_%Hh%Mm%Ss'

GENE.SYMBOL.LABEL = "SYMBOL"					    # for labeling the column encoding the gene symbol info
SAMPLE.LABEL = "SAMPLE"                        		# for labeling the column encoding the sample information
CLUSTER.LABEL = "CLUSTER"  					   		# for labeling the column encoding the results of cluster assignment
TF.LABEL = "TF"										# for labeling the column encoding the transcription factors/cofactors


COMMON.TRESHOLD=5                                   # in common gene metric, expression > COMMON.TRESHOLD will considered as expressed
COMMON.PERCENTAGE=0.8                               # in common gene metric, genes that express in >COMMON.PRECENTAGE cluster cells will be considered as a common gene shared by cluster cells.
UNIQUE.RATIO=2                                      # parameters for unique gene metric
UNIQUE.QUANTILE=0.85								# parameters for unique gene metric


EXPR.SPECIFICITY.PREFIX <- "specificity_"      		# for labeling the columns encoding the results of expression specificity calculation for each group
EXPR.ABUNDANCY.PREFIX <- "abundancy_"          		# for labeling the columns encoding the results of expression abundance calculation
PREFILTERING.PREFIX <- "use_for_analysis"	   		# for labeling the column encoding the result of prefiltering


DIFF.EXPR.PREFIX = "test_"                     		# for labeling the columns encoding the results of differential expression test for each group
CELLTYPE.ENRICHMENT.PREFIX = "use_for_celltype_"	# for labeling the columns encoding the gene list used for cell type enrichment analysis for each group
MARKER.PREFIX = "use_as_marker_"					# for labeling the columns encoding the biomarkers for each group


COMMON.PREFIX="common_"								# for labeling the columns encoding the results of common metric for each group
UNIQUE.PREFIX="unique_"								# for labeling the columns encoding the results of unique metric for each group
TEST.STATS.METRIC.PREFIX = "test_statistic_"		# for labeling the columns encoding the results of test statistic metric for each group
SYN.SIM.PREFIX="synthetic_similiary_"				# for labeling the columns encoding the results of synthetic profile similarity metric for each group
TRAINSET.PREFIX="use_for_train_"					# for labeling the columns encoding the training instances for each group
TRAIN.CLASS.PREFIX="train_class_"					# for labeling the columns encoding the class of group specific training instances
TESTSET.PREFIX="use_for_test_"						# for labeling the columns encoding the testing instances for each group
SIGNATURE.PREFIX="sig_pred_"						# for labeling the columns encoding the results of signature prediction


TG.PREFIX="use_for_tg_" 							# for labeling the columns encoding the group specific candidate regulatory targets
TF.PREFIX="use_for_tf_"								# for labeling the columns encoding the group specific candidate transcription factors/cofactors


#######################################################
#                Preprocessing                        #
#######################################################

#' Truncate expression values that are out of bounds
#' 
#' @param ES (ExpressionSet) an ExpressionSet object containing the single cell RNA-seq data
#' @param upper.bound (numeric) the upper bound of expression
#' @param lower.bound (numeric) the lower bound of expression
#' @param verbose (logical) verbose the function output
#' @return an ExpressionSet object containing the truncated expression values
#' @export
exprs.truncate <- function(ES, upper.bound=NULL, lower.bound=NULL, verbose=TRUE) {
    
    # truncate all values above a user-defined upper.bound
    if (!is.null(upper.bound)) {
		if (verbose) {
			cat("Sincera: converting expression >", upper.bound, "to", upper.bound, "... ")
		}
        expr <- exprs(ES) 
        n <- length(which(expr>upper.bound))
        n.all <- dim(exprs(ES))[1]*dim(exprs(ES))[2]
        expr[expr > upper.bound] <- upper.bound
        exprs(ES) <- expr
		if (verbose) {
			cat("done\n", n, " (", 100*n/n.all, "%) expression values are affected.\n\n", sep="")
		}
    }
	
	# truncate all values below a user-defined lower.bound
    if (!is.null(lower.bound)) {
		if (verbose) {
			cat("Sincera: converting expression <", lower.bound, "to", lower.bound, "... ")
		}
        expr <- exprs(ES) 
        n <- length(which(expr<lower.bound))
        n.all <- dim(exprs(ES))[1]*dim(exprs(ES))[2]
        expr[expr < lower.bound] <- lower.bound
        exprs(ES) <- expr
		if (verbose) {
			cat("done\n", n, " (", 100*n/n.all, "%) expression values are affected.\n\n", sep="")
		}
    }
    return(ES)
}

#' Per group expression specificity calculation
#' 
#' @param ES (ExpressionSet) an ExpressionSet object containing the single cell RNA-seq data
#' @param group.by (character) the name of the column that contains the sample information
#' @param groups (character) samples for measuring specificity
#' @param specificity.prefix (character) the prefix for labeling the columns encoding the results of expression specificity calculation for each group
#' @return an ExpressionSet object with calculated specificities encoded in fData attributes
#' @details if a gene has zero expression across all cells, its specificity is zero
#' @export
exprs.specificity <- function(ES, group.by=SAMPLE.LABEL, groups=NULL, specificity.prefix=EXPR.SPECIFICITY.PREFIX) {
	if (is.null(groups)) {
		groups <- sort(unique(pData(ES)[,group.by]))
	}
	for (i in groups) { # per group
		i.cells <- rownames(subset(pData(ES), pData(ES)[,group.by] %in% i))
		i.name <- paste(specificity.prefix,i,sep="")
        if (length(i.cells) <=1) { 
            i.specificity <- rep(1, dim(exprs(ES))[1]) # singleton cluster has no effect on specificity filtering
            fData(ES)[,i.name] <- i.specificity
        } else {  
    		i.specificity <- apply(exprs(ES[,i.cells]), 1, function(y) specificity.helper(y))
    		fData(ES)[,i.name] <- i.specificity
        }
	}
	
	return(ES)
}
specificity.helper <- function(x) {
	x <- as.numeric(x)
	if (!any(x!=0)) { # if all zeros, return zero
		return(0)
	}
	specificity <- 0
	ma <- max(x)
	x <- x/ma
	x <- 1-x
	specificity <- sum(x)/(length(x)-1)
	return(specificity)
}


#' Plotting the distribution of specificity for each group
#' 
#' @param ES (ExpressionSet) an ExpressionSet object containing the single cell RNA-seq data
#' @param group.by (character) the name of the column that contains the sample information
#' @param groups (character) samples for plotting the distrbution of specificity
#' @param ref.idx (numeric) a vectorcontaining the row indices of the set of reference genes, whose specificities will be plotting using green vertical lines
#' @param criterion (numeric) a specificity criterion that will be plotted using a red vertical line
#' @param specificity.prefix (character) the prefix labeling the columns encoding the results of expression specificity calculation for each group
#' @param fig.filename (character) the filename of the output figure; if the fig.filename is null, the figure will be plotted to the screen
#' @param fig.res (numeric) resolution of the figure
#' @return NULL
#' @export
plot.exprs.specificity <- function(ES, group.by=SAMPLE.LABEL, groups=NULL, ref.idx=NULL, criterion=0.7, specificity.prefix=EXPR.SPECIFICITY.PREFIX, fig.filename=NULL, fig.res=300) {
    
    if (criterion > 1 | criterion <0) {
        stop("Criterion should be within 0 and 1.")
    }
    
    if (is.null(groups)) {
        groups <- sort(unique(pData(ES)[, group.by]))
    }
    n <- length(groups)
    
    
    if (!is.null(fig.filename)) {
        #fig.filename <- "Specificity_Distribution.tif"
        tiff(file=fig.filename, width=3, height=2*n, unit="in", res=fig.res, pointsize=2, compression="lzw")
    }
    
    gs <- list()
    
    for (i in 1:n) {
        i.name <- paste(specificity.prefix, groups[i], sep="")
        i.specificity <- data.frame(V1=as.numeric(fData(ES)[,i.name]))
        colnames(i.specificity) <- i.name
        i.g <- ggplot(i.specificity, aes_string(x=i.name))
        i.g <- i.g + geom_density();
        i.g <- i.g + scale_x_continuous(breaks = seq(0,1, 0.1))
        
        if (length(ref.idx) > 0) {
            #ref.cols <- rep("green", length(ref.idx))
            i.g <- i.g + geom_vline(xintercept=i.specificity[ref.idx, i.name], colour="green", show_guide=FALSE)                
        }
        
        i.g <- i.g + geom_vline(xintercept=criterion, colour="red", show_guide=FALSE)   
        
        i.g <- i.g + labs(title=paste("Distribution of Specificity\n(Sample", groups[i], ")"))
        i.g <- i.g + theme_opts()
        gs[[i]] <- i.g
    }
    
    multiplot(plotlist=gs, cols=1)
    
    if (!is.null(fig.filename)) {
        dev.off()
    }
}


#' Determine the threshold for specificity filter based on a set of reference genes
#' 
#' @param ES (ExpressionSet) an ExpressionSet object containing the single cell RNA-seq data
#' @param group.by (character) the name of the column that contains the sample information
#' @param groups (character) samples involves in determining the threshold
#' @param ref.idx (numeric) a vectorcontaining the row indices of the set of reference genes
#' @param exp.t (numeric) min expression value for the reference genes
#' @param exp.p (numeric) min expression percentage per sample for the reference genes
#' @param tolerance (numeric) percentage of reference genes that will be allowed to pass the specificity filters
#' @param step (numeric) a numeric value between 0 and 1, specifying the granularity of 
#' @param do.plot (logical) plotting the distribution of specificity, the specificities of the reference genes (green lines), and the selected threshold (red line, if exists)
#' @param verbose (logical) verbose the function output
#' @return a numeric value between 0 and 1 if a threshold exists, otherwise, -1
#' @export
specificity.criterion.selection <- function(ES, group.by=SAMPLE.LABEL, groups=NULL, ref.idx=NULL, exp.t=5, exp.p = 0.95, tolerance=0.05, step=0.1, do.plot=FALSE, verbose=T) {
    
    if (!is.null(ref.idx)) {
        if (verbose) {
            cat("Sincera: determining a threshold for specificity filter..\n")
        }
        n.ref <- length(ref.idx)
        
        if (is.null(groups)) {
            groups <- sort(unique(pData(ES)[, group.by]))
        }
        n <- length(groups)
        
        # keep reference genes with expression >= exp.t in at least exp.p percentage of cells per sample
        temp <- matrix(0, nrow=length(ref.idx), ncol=n)
        cnames <- paste("exp.", groups, sep="")
        colnames(temp) <- cnames
        ref.exp <- data.frame(IDX=ref.idx, temp)
        
        if (n==1) {
            col.idx <- 1:dim(pData(ES))[1]
            ref.exp[which(rowSums(exprs(ES)[ref.idx, col.idx] > exp.t) > floor(length(col.idx)*exp.p)), paste("exp.", groups, sep="")] <- 1
            ref.idx <- ref.idx[which(ref.exp[, cnames]>=length(groups))] 
        } else if (n>1) { # more than one sample
            for (g in 1:n) {
                col.idx <- which(pData(ES)[, group.by] %in% groups[g])
                ref.exp[which(rowSums(exprs(ES)[ref.idx, col.idx] > exp.t) > floor(length(col.idx)*exp.p)), paste("exp.", groups[g], sep="")] <- 1
            }
            ref.idx <- ref.idx[which(rowSums(ref.exp[, cnames])>=length(groups))] 
        }
        
        if (length(ref.idx) > 0) {
            
            if (verbose) {
                cat("\t", length(ref.idx), "/", n.ref, " reference genes passed the abundancy criteria and are used for determining the specificity threshold\n", sep="")
            }
            
            # measure the specificity of ref genes
            ES <- exprs.specificity(ES, group.by=group.by, groups=groups, specificity.prefix = "specificity_")
            
            specificity.cols <- paste("specificity_", groups, sep="")
            
            criterion.candidates <- seq(0, 1, by=step)
            
            specificity <- fData(ES)[ref.idx, specificity.cols]
            
            for (i in 1:length(criterion.candidates)) {
                if (n==1) {
                    if (length(which(as.numeric(specificity) < criterion.candidates[i])) > floor(length(ref.idx)*(1-tolerance))) {
                        if (do.plot) {
                            plot.exprs.specificity(ES, group.by=group.by, groups=groups, specificity.prefix="specificity_", fig.filename="Determine Specificity Criterion.tiff", ref.idx=ref.idx, criterion=criterion.candidates[i])
                        }
                        if (verbose) {
                            cat("Threshold determined:", criterion.candidates[i],"\n")
                        }
                        return(criterion.candidates[i]) 
                    }
                } else if (n>1) {
                    if (length((which(rowSums(specificity > criterion.candidates[i]) < length(groups)))) > floor(length(ref.idx)*(1-tolerance))) {
                        if (do.plot) {
                            plot.exprs.specificity(ES, group.by=group.by, groups=groups, specificity.prefix="specificity_", fig.filename="Determine Specificity Criterion.tiff", ref.idx=ref.idx, criterion=criterion.candidates[i])
                        }
                        if (verbose) {
                            cat("Threshold determined:", criterion.candidates[i],"\n")
                        }
                        return(criterion.candidates[i])  
                    }
                }
            }
        } else {
            stop("No reference genes are ubiquitously. Please change the settings for exp.t or exp.p.")
        }
    } else {
        stop("Please set the indices of reference genes through ref.idx.\n")
    } 
    
    if (verbose) {
        cat("No threshold found\n")
    }
    return(-1)
}


#' Per group expression abundancy calculation
#' 
#' @param ES (ExpressionSet) an ExpressionSet object containing the single cell RNA-seq data
#' @param group.by (character) the name of the column that contains the sample information
#' @param groups (vector) samples for measuring abundancy
#' @param abundancy.threshold (numeric) the min value of expression
#' @param abundancy.prefix (character) the prefix for labeling the columns encoding the results of expression abundancy calculation for each group
#' @return an ExpressionSet object with calculated abundancies encoded in fData attributes
#' @export
exprs.abundancy <- function(ES, group.by=SAMPLE.LABEL, groups=NULL, abundancy.threshold=5, abundancy.prefix=EXPR.ABUNDANCY.PREFIX) {
	if (is.null(groups)) {
		groups <- sort(unique(pData(ES)[,group.by]))
	}
	for (i in groups) {
		i.cells <- rownames(subset(pData(ES), pData(ES)[,group.by] %in% i))
		i.abundancy <- apply(exprs(ES[,i.cells]), 1, function(y) abundancy.helper(y, abundancy.threshold))
		i.name <- paste(abundancy.prefix,i,sep="")
		fData(ES)[,i.name] <- i.abundancy
	}
	return(ES)
}
abundancy.helper <- function(x, threshold=5) {
	x <- as.numeric(x)
	return(length(which(x>=threshold)))
}

#' Calculating the expression quantiles per cell
#' 
#' @param ES (ExpressionSet) an ExpressionSet object containing the single cell RNA-seq data
#' @param probs (numeric) a set of quantiles to be calculated
#' @param lower.bound (numeric) expression values greater than the lower.bound in each cell will be used for the per cell quantile calculation
#' @param lower.bound (numeric) expression values less than the upper.bound in each cell will be used for the per cell quantile calculation
#' @param do.plot (logical) plot the per cell quantiles
#' @param fig.filename (character) file name of the output figure; if fig.filename is null, the figure will be plotted to the screen
#' @return an ExpressionSet object with calculated quantiles encoded in fData attributes
#' @export
expr.quantiles <- function(ES, probs=c(0.25, 0.5, 0.75, 0.8, 0.85, 0.9, 0.92, 0.94, 0.96, 0.98, 0.99, 1), lower.bound=-1, upper.bound=Inf, do.plot=FALSE, fig.filename=NULL, fig.res=300) {
    
    if (lower.bound >= upper.bound) {
        stop("invalid lower.bound or upper.bound")
    }
    if (any(probs>1) | any(probs<0)) {
        stop("Elements in probs must be between 0 and 1.")
    }
    
    quants <- t(apply(exprs(ES), 2, function(y) quantile.helper(as.vector(y), lower.bound=lower.bound, upper.bound=upper.bound, probs=probs)))
    colnames(quants) <- paste("quantile_", probs*100, split="", sep="")
    pData(ES) <- cbind(pData(ES), quants)
    
    if (do.plot == TRUE) {
        np <- dim(quants)[2]
        nx <- dim(quants)[1]
        
        if (!is.null(fig.filename)) {
            # bug: unable to start tiff() device (probably due to the image size)
            tiff(file=fig.filename, width=4, height=1.2*np, unit="in", res=fig.res, pointsize=2, compression="lzw")
        } 
        
        gs <- list()
        
        for (i in 1:np) {
            i.quants <- data.frame(CELL=rownames(quants), EXPRESSION=as.numeric(quants[,i]))
            i.g <- ggplot(i.quants, aes(x=CELL, y=EXPRESSION))
            i.g <- i.g + geom_point();
            i.g <- i.g + labs(xlab="CELL", title=paste("Quantile ", probs[i]*100, "%", sep=""))
            i.g <- i.g + theme_opts()
            i.g <- i.g + theme(axis.text.x=element_blank())
            gs[[i]] <- i.g
        }
                      
        multiplot(plotlist=gs, cols=1)
        
        if (!is.null(fig.filename)) {
            dev.off()
        }
    
    }
    return(ES) 
}
quantile.helper <- function(y, lower.bound=-1, upper.bound=Inf, probs) {
    y <- y[which(y>lower.bound)]
    y <- y[which(y<upper.bound)]
    if (length(y)>0) {
        return(quantile(y, probs))
    }
    return(NA)
}


#' Gene prefiltering based on expression specificity and abundancy
#' 
#' @param ES
#' @param verbose
#' @return
#' @details
#' @export
#' @examples
#' \dontrun{
#' load("E16.5.Rd")
#' pd <- new("AnnotatedDataFrame", data = cells)
#' fd <- new("AnnotatedDataFrame", data = genes)
#' ES <- new("ExpressionSet", exprs = as.matrix(exprs.m), phenoData = pd, featureData = fd)
#'
#' }
prefiltering <- function(ES, 
						group.by=SAMPLE.LABEL,
						groups = NULL,
						specificity.threshold=0.7, 
						abundancy.threshold=5, 
						abundancy.count=2,
						do.batch.analysis = FALSE,
						specificity.prefix = EXPR.SPECIFICITY.PREFIX,
						abundancy.prefix = EXPR.ABUNDANCY.PREFIX,
						prefiltering.prefix=PREFILTERING.PREFIX,
                        fig.res=150,
						verbose=T, 
						export=T, export.components="fd") 
{
	if (verbose) {
		cat("Sincera: prefiltering start ... \n")
	}
	wd <- paste(getwd(), dir.delim, "sincera.prefiltering.", getTimestamp(), dir.delim, sep="")
	dir.create(wd)
	
	if (is.null(groups)) {
		groups <- sort(unique(pData(ES)[,group.by]))
	}
	
	if (verbose) {
		cat("\tMeasuring per-group specificity\n")
	}
	ES <- exprs.specificity(ES, group.by=group.by, groups=groups, specificity.prefix = specificity.prefix)
    
    filename=paste(wd,"distribution_of_specificity.tif", sep="")
    plot.exprs.specificity(ES, group.by=group.by, groups=groups, specificity.prefix=specificity.prefix, fig.filename=filename, fig.res=fig.res)
        
	
    if (verbose) {
		cat("\tAnalyzing cellular expression quantiles\n")
	}
    filename=paste(wd,"cellular_epxression_quantiles.tif", sep="")
	expr.quantiles(ES, probs=c(0.25, 0.5, 0.75, 0.8, 0.85, 0.9, 0.92, 0.94, 0.96, 0.98, 0.99, 1), lower.bound=-1, upper.bound=Inf, do.plot=TRUE, fig.filename=filename, fig.res=fig.res)
	
	if (verbose) {
		cat("\tMeasuring per-group abundancy\n")
	}
	ES <- exprs.abundancy(ES, group.by=group.by, groups=groups, abundancy.threshold=abundancy.threshold, abundancy.prefix=abundancy.prefix)
	
	groups <- sort(unique(pData(ES)[,group.by]))
	s_colnames <- paste(specificity.prefix, groups, sep="")
	a_colnames <- paste(abundancy.prefix, groups, sep="")
	s_cols <- which(colnames(fData(ES)) %in% s_colnames)
	a_cols <- which(colnames(fData(ES)) %in% a_colnames)

	fData(ES)[, prefiltering.prefix] <- apply(fData(ES), 1, function(y) prefiltering.helper(y, s_cols, a_cols, s_t=specificity.threshold, a_c=abundancy.count))
				
	if (length(groups)==1) {
		cat("\tOnly one sample is detected. Ignore batch analysis configurations\n")
	} else {
		if (do.batch.analysis == TRUE) {
	
			cat("\tGenerating Q-Q, MA, and ISCCD figures before and after pre-filtering...")
		
			sample.pairs <- combn(groups, 2)
			
			for (i in 1:dim(sample.pairs)[2]) {
		
				s1.cols <- which(pData(ES)[,group.by] == sample.pairs[1,i])
				s2.cols <- which(pData(ES)[,group.by] == sample.pairs[2,i])
				
				s1.label <- as.character(sample.pairs[1,i])
				s2.label <- as.character(sample.pairs[2,i])
				
				filename=paste(wd,"QQ.", s1.label, "vs", s2.label,".before.tif", sep="")
				batch.analysis.QQ(ES, s1.cols, s2.cols, do.log2=TRUE, fig.filename=filename, s1.label, s2.label, fig.main=paste("Q-Q of ", s1.label, " vs. ", s2.label, " (before)", sep=""), fig.res=fig.res) 
				filename=paste(wd,"QQ.", s1.label, "vs", s2.label,".after.tif", sep="")
				batch.analysis.QQ(ES[which(fData(ES)[,prefiltering.prefix]==1),], s1.cols, s2.cols, do.log2=TRUE, fig.filename=filename, s1.label, s2.label, fig.main=paste("Q-Q of ", s1.label, " vs. ", s2.label, " (after)", sep=""), fig.res=fig.res) 

				filename=paste(wd,"MA.", s1.label, "vs", s2.label,".before.tif", sep="")
				batch.analysis.MA(ES, s1.cols, s2.cols, fig.main=paste("MA of ", s1.label, " vs. ", s2.label, " (before)", sep=""), fig.filename=filename, fig.res=fig.res)  
				filename=paste(wd,"MA.", s1.label, "vs", s2.label,".after.tif", sep="")
				batch.analysis.MA(ES[which(fData(ES)[,prefiltering.prefix]==1),], s1.cols, s2.cols, fig.main=paste("MA of ", s1.label, " vs. ", s2.label, " (after)", sep=""), fig.filename=filename, fig.res=fig.res)  
			
				file.prefix=paste(wd,"ISCCD.before", sep="")
				batch.analysis.ISCCD(ES, s1.cols, s2.cols, s1.label, s2.label, file.prefix=file.prefix, fig.res=fig.res)
				file.prefix=paste(wd,"ISCCD.after", sep="")
				batch.analysis.ISCCD(ES[which(fData(ES)[,prefiltering.prefix]==1),], s1.cols, s2.cols, s1.label, s2.label, file.prefix=file.prefix, fig.res=fig.res)
			}
		}
		
		cat(" done\n")
	}
	
	if (verbose) {
		cat("\t", length(which(fData(ES)[,prefiltering.prefix]==1)), " profiles passed both filters\n", sep="")
	}

	if (export) {
		if (verbose) {
			cat("\tExporting results to", wd, "\n")
		}
		exportES(ES, prefix=wd, suffix=".prefiltering.txt", components=export.components)
	}
	
	if (verbose) {
		cat("Sincera: prefiltering completed\n\n")
	}
	return(ES)
}	
prefiltering.helper <- function(x, s_cols, a_cols, s_t=0.7, a_c=2) {
	section <- 1
	if (any(as.numeric(x[s_cols])<s_t) | any(as.numeric(x[a_cols])<a_c)) {
		section <- 0
	}
	return(section)
}


#' Per group zscore normalization of gene expression profiles
#' 
#' @param ES (ExpressionSet) an ExpressionSet object containing the single cell RNA-seq data
#' @param group.by (character) the name of the column that contains the sample information
#' @param groups (character) samples for measuring abundancy
#' @param verbose (logical) verbose the function output
#' @return an ExpressionSet object with per-sample zscore normalized expression values
#' @export
normalization.zscore <- function(ES, group.by=SAMPLE.LABEL, groups=NULL, verbose=TRUE) {
	if (verbose) {
		cat("Sincera: row-by-row per-group zscore normalization ...")
	}
	if (is.null(groups)) {
		groups <- sort(unique(pData(ES)[,group.by]))
	}
	for (i in groups) {
		i.cells <- rownames(subset(pData(ES), pData(ES)[,group.by] %in% i))
		i.fpkm <- exprs(ES)[,i.cells]
		i.fpkm <- apply(i.fpkm, 1, function(y) z.transform.helper(y))
		i.fpkm <- t(i.fpkm)
		exprs(ES)[,i.cells] <- i.fpkm
	}
	if (verbose) {
		cat("done\n\n")
	}
	return(ES)
}
z.transform.helper <- function(x) {
	x <- as.numeric(x)
	x.mu <- mean(x)
	x.sd <- sd(x)
	if (x.sd == 0) {
		x <- rep(0, length(x))
	} else {
		x <- (x-x.mu)/x.sd
	}
	return(x)
}


#' log transformation
#' 
#' @param ES (ExpressionSet) an ExpressionSet object containing the single cell RNA-seq data
#' @param log.base (numeric) the base of the logarithm
#' @param min.impute (numeric) a numeric value to impute the min expression values
#' @return an ExpressionSet object with log transformed expression values
#' @export
normalization.log <- function(ES, log.base=2, min.impute = 0.01) {
    if (min.impute<=0) {
        stop("min.impute must be greater than 0")
    }
    exprs(ES)[exprs(ES) < min.impute] <- min.impute
    exprs(ES) <- log(exprs(ES), log.base)
    return(ES)
}

#' square root transformation
#' 
#' @param ES (ExpressionSet) an ExpressionSet object containing the single cell RNA-seq data
#' @return an ExpressionSet object with square root transformed expression values
#' @export
normalization.sqrt <- function(ES) {
    exprs(ES) <- sqrt(exprs(ES))
    return(ES)
}

#' log transformation
#' 
#' @param ES (ExpressionSet) an ExpressionSet object containing the single cell RNA-seq data
#' @param up (numeric) upper quantile to be removed for calculation of the trimmed mean
#' @param lo (numeric) lower quantile to be removed for calculation of the trimmed mean
#' @param do.scaling (logical) scale the trimmed mean normalized expression values
#' @return an ExpressionSet object with trimmed mean normalized expression values
#' @export
normalization.trimmed.mean <- function(ES, up=0.9, lo=0.1, do.scaling=FALSE) {
	#x <- exprs(ES)
	trimmed.means <- apply(exprs(ES), 2, function(y) trimmed.mean.helper(y, up=up, lo=lo) )
	exprs(ES) <- exprs(ES)/trimmed.means
	if (do.scaling==TRUE) {
		mean.trimmed.means <- mean(trimmed.means)
		exprs(ES) <- exprs(ES)*mean.trimmed.means
	}
	return(ES)
}
trimmed.mean.helper <- function(x, up=0.9, lo=0.1) {
    x <- as.numeric(x)
    bounds <- as.numeric(quantile(x, probs=c(lo, up)))
    if (bounds[1] < bounds[2]) {
        x <- x[x>bounds[1]]
        if (length(x) > 0) {
            x <- x[x<bounds[2]]
            if (length(x) > 0) {
                x.mu <- mean(x)
                if (x.mu==0) {
                    return(NA)
                }
                return(x.mu)
            }
        }
    }
    return(NA)
}

#' plot the QQ plot for two sets of cells
#' 
#' @param ES (ExpressionSet) an ExpressionSet object containing the single cell RNA-seq data
#' @param s1.cols (numeric) the column indices for the first set of cells
#' @param s2.cols (numeric) the column indices for the second set of cells
#' @param s1.label (character) the name for the first set of cells
#' @param s2.label (character) the name for the second set of cells
#' @param do.log2 (logical) log2 transformation of mean expression values of each gene
#' @param fig.filename (character) the file name of the output figure; if fig.filename is null, the figure will be plotted to the screen
#' @param fig.main (character) the title of the figure
#' @return NULL
#' @export
batch.analysis.QQ <- function(ES, s1.cols, s2.cols, do.log2=TRUE, fig.filename=NULL, s1.label="s1", s2.label="S2", fig.main="QQ plot", fig.res=150) {
	
    common <- intersect(s1.cols, s2.cols)
    if (length(common)>0) {
        stop("invalide s1.cols or s2.cols")
    }
    
    x <- exprs(ES)
    
	q1 <- apply(x[,s1.cols],1,mean)
	q2 <- apply(x[,s2.cols],1,mean)
	
	if (do.log2==TRUE) {
		if (any(q1==0) || any(q2==0)) {
			q1 <- q1 + 1
			q2 <- q2 + 1
		}
		q1 <- log(q1,2)
		q2 <- log(q2,2)
	}
	
    if (!is.null(fig.filename)) {
        tiff(file=fig.filename, width = 4, height = 4, units = "in", res = fig.res, compression="lzw", bg = "white")
    }
						
	mq=qqplot(q1, q2, main=fig.main, xlab=paste( s1.label, " Quantiles", sep=""), ylab=paste( s2.label, " Quantiles", sep=""), col="red")
	segments(min(c(q1,q2)),min(c(q1,q2)),max(c(q1,q2)), max(c(q1,q2)), col="black")
	box(lwd=5)
	
    if (!is.null(fig.filename)) {
	    dev.off()
    }
}

#' plot the MA plot for two sets of cells
#' 
#' @param ES (ExpressionSet) an ExpressionSet object containing the single cell RNA-seq data
#' @param s1.cols (numeric) the column indices for the first set of cells
#' @param s2.cols (numeric) the column indices for the second set of cells
#' @param s1.label (character) the name for the first set of cells
#' @param s2.label (character) the name for the second set of cells
#' @param do.log (logical) log2 transformation of mean expression values of each gene
#' @param fig.filename (character) the file name of the output figure; if fig.filename is null, the figure will be plotted to the screen
#' @param fig.main (character) the title of the figure
#' @return NULL
#' @export
batch.analysis.MA <- function(ES, s1.cols, s2.cols, fig.filename=NULL, fig.main="MA plot", fig.res=150) {

    common <- intersect(s1.cols, s2.cols)
    if (length(common)>0) {
        stop("invalide s1.cols or s2.cols")
    }
    
    x <- exprs(ES)

    s1.means <- apply(x[,s1.cols],1,mean)
    s2.means <- apply(x[,s2.cols],1,mean)

    if (any(s1.means==0) || any(s2.means==0)) {
        s1.means <- s1.means + 1
        s2.means <- s2.means + 1
    }

    A <- 0.5*(log(s1.means,2)+log(s2.means,2))
    M <- log(s1.means, 2) - log(s2.means,2)
	
	#A <- 0.5*(log(apply(x[,s1.cols],1,mean),2)+log(apply(x[,s2.cols],1,mean),2))
	#M <- log(apply(x[,s1.cols],1,mean),2)-log(apply(x[,s2.cols],1,mean),2)
	
	x.min <- floor(min(A))
	x.max <- ceiling(max(A))
	y.min <- floor(min(M))
	y.max <- ceiling(max(M))
	
    if (!is.null(fig.filename)) {
	    tiff(file=fig.filename, width = 4, height = 4, units = "in", res = fig.res, compression="lzw", bg = "white")
    }
    
	ma <- plot(A, M, col="green", main=fig.main, xlim=c(x.min,x.max), ylim=c(y.min, y.max), xlab="A", ylab="M", pch=19, cex.lab=1, cex=0.5)
	segments(x.min,0,x.max,0, col = "black", lwd=1)
	box(lwd=2)
	
    if (!is.null(fig.filename)) {
	    dev.off()
    }
}

#' Analyze the inter-sample correlation and distance
#' 
#' @param ES (ExpressionSet) an ExpressionSet object containing the single cell RNA-seq data
#' @param s1.cols (numeric) the column indices for the first set of cells
#' @param s2.cols (numeric) the column indices for the second set of cells
#' @param s1.label (character) the name for the first set of cells
#' @param s2.label (character) the name for the second set of cells
#' @param fig.prefix (character) the file prefix of the output figure; if file.prefix is null, the figure will be plotted to the screen
#' @return NULL
#' @export
batch.analysis.ISCCD <- function(ES, s1.cols, s2.cols, s1.label="s1", s2.label="s2", file.prefix=NULL, fig.res=150) {
	
    common <- intersect(s1.cols, s2.cols)
    if (length(common)>0) {
        stop("invalide s1.cols or s2.cols")
    }
    
    x <- exprs(ES)
    
	cor.mat <- cor(x)
	
	s1.df <- data.frame(intra.max.cor=rep(-1, length(s1.cols)), inter.max.cor=rep(-1, length(s1.cols)), inter.cor=NA, inter.distance=NA)

	for (i in 1:length(s1.cols)) {
		s1.df$intra.max.cor[i] <- max(cor.mat[s1.cols[i], s1.cols[-i]])
		s1.df$inter.max.cor[i] <- max(cor.mat[s1.cols[i], s2.cols])
		s1.df$inter.cor[i] <- s1.df$inter.max.cor[i]
		s1.df$inter.distance[i] <- s1.df$intra.max.cor[i] - s1.df$inter.max.cor[i]
	}
	
	s1.df <- cbind(CELL=colnames(x)[s1.cols], s1.df)
	
	s2.df <- data.frame(intra.max.cor=rep(-1, length(s2.cols)), inter.max.cor=rep(-1, length(s2.cols)), inter.cor=NA, inter.distance=NA)

	for (i in 1:length(s2.cols)) {
		s2.df$intra.max.cor[i] <- max(cor.mat[s2.cols[i], s2.cols[-i]])
		s2.df$inter.max.cor[i] <- max(cor.mat[s2.cols[i], s1.cols])
		s2.df$inter.cor[i] <- s2.df$inter.max.cor[i]
		s2.df$inter.distance[i] <- s2.df$intra.max.cor[i] - s2.df$inter.max.cor[i]
	}
	
	s2.df <- cbind(CELL=colnames(x)[s2.cols], s2.df)
	
    if (!is.null(file.prefix)) {
        write.table(s1.df, file=paste(file.prefix, ".", s1.label, ".txt", sep=""), sep="\t", col.names=T, row.names=F)
        write.table(s2.df, file=paste(file.prefix, ".", s2.label, ".txt", sep=""), sep="\t", col.names=T, row.names=F)
    } else {
        write.table(s1.df, file=paste("ISSCD.", s1.label, ".txt", sep=""), sep="\t", col.names=T, row.names=F)
        write.table(s2.df, file=paste("ISSCD.", s2.label, ".txt", sep=""), sep="\t", col.names=T, row.names=F)
    }
    

	
	if (!is.null(file.prefix)) {
        tiff(file=paste(file.prefix, ".tif", sep=""), width = 4, height =2, units = "in", res = fig.res, compression="lzw", bg = "white")
	}
    
	gs <- list()
        
    corr.data <- data.frame(group=c(s1.label, s2.label), 
                            MEAN=c(mean(s1.df$inter.cor), mean(s2.df$inter.cor)), 
                            SD=c(sd(s1.df$inter.cor), sd(s2.df$inter.cor)), 
                            SE=c(sd(s1.df$inter.cor)/sqrt(length(s1.df$inter.cor)), sd(s2.df$inter.cor)/sqrt(length(s2.df$inter.cor))))
	
	ymax <- max(1, max(corr.data$MEAN[1]+corr.data$SE[1], corr.data$MEAN[2]+corr.data$SE[2]))
    ymin <- min(0, min(corr.data$MEAN[1]-corr.data$SE[1], corr.data$MEAN[2]-corr.data$SE[2]))
	
	
	corr.data$ORDER = factor(corr.data$group, as.character(corr.data$group))

    i.g <- ggplot(corr.data, aes(x=ORDER, y=MEAN), fill=group)
    i.g <- i.g + geom_bar(position=position_dodge(), stat="identity")
    i.g <- i.g + geom_errorbar(aes(ymin=MEAN-SE, ymax=MEAN+SE), width=.2)#, position=position_dodge(.9))
    i.g <- i.g + labs(x="SAMPLE", y="CORRELATION", title="Inter-Sample \nCell Correlation")
    i.g <- i.g + scale_y_continuous(limits=c(ymin, ymax))
    i.g <- i.g + theme_opts()
              
    
    gs[[1]] <- i.g
    
    
    dist.data <- data.frame(group=c(s1.label, s2.label), 
                            MEAN=c(mean(s1.df$inter.distance), mean(s2.df$inter.distance)), 
                            SD=c(sd(s1.df$inter.distance), sd(s2.df$inter.distance)), 
                            SE=c(sd(s1.df$inter.distance)/sqrt(length(s1.df$inter.distance)), sd(s2.df$inter.distance)/sqrt(length(s2.df$inter.distance))))
	
	ymax <- max(1, max(dist.data$MEAN[1]+dist.data$SE[1], dist.data$MEAN[2]+dist.data$SE[2]))
    ymin <- min(0, min(dist.data$MEAN[1]-dist.data$SE[1], dist.data$MEAN[2]-dist.data$SE[2]))
	
	dist.data$ORDER = factor(dist.data$group, as.character(dist.data$group))

    i.g <- ggplot(dist.data, aes(x=ORDER, y=MEAN), fill=group)
    i.g <- i.g + geom_bar(position=position_dodge(), stat="identity")
    i.g <- i.g + geom_errorbar(aes(ymin=MEAN-SE, ymax=MEAN+SE), width=.2)#, position=position_dodge(.9))
    i.g <- i.g + labs(x="SAMPLE", y="CORRELATION", title="Inter-Sample \nCell Distance")
    i.g <- i.g + scale_y_continuous(limits=c(ymin, ymax))
    i.g <- i.g + theme_opts()
              
    
    gs[[2]] <- i.g


    multiplot(plotlist=gs, cols=2)

    if (!is.null(file.prefix)) {
        dev.off()
    }
}


#######################################################
#                  Clustering                         #
#######################################################


#' Assign cells to clusters
#' 
#' @param ES (ExpressionSet) an ExpressionSet object containing the single cell RNA-seq data
#' @param cluster.lable (character) the name of the column that will be used to encode the result of cluster assignment
#' @param clustering.method (character) the clustering method: hc - hierarchical clustering, tight - tight clustering, consensus - consensus clustering
#' @param target (numeric) the targeted number of clusters for tight clustering; required for tight clustering
#' @param k.min (numeric) required for tight clustering
#' @param min.are.increase (numeric) required for consensus clustering
#' @param maxK (numeric) parameter for consensus clustering
#' @param reps (numeric) parameter for consensus clustering
#' @param pItem (numeric) parameter for consensus clustering
#' @param pFeature (numeric) parameter for consensus clustering
#' @param clusterAlg (character) the clustering method used in the consensus clustering
#' @param distance.method (character) the distance method used in the hierarchical and consensus clustering: pearson - (1-pearons'correlation)/2, spearman - (1-spearman's correlation)/2, euclidean - euclidean distance
#' @param num.singleton (numeric) when hierarchical clustering is used, the number of singleton clusters that will be allowed in the generated clustering scheme
#' @param h (numeric) parameter for hierarchical clustering; the distance threshold that will be used to generate cell clusters
#' @param k (numeric) parameter for hierarchical clustering; the number of clusters that will be generated 
#' @param do.shift (logical) parameter for hierarchical clustering
#' @param do.plot (logical) parameter for hierarchical clustering; plot the hierarchical tree
#' @param verbose (logical)
#' @param export (logical) export the clustering
#' @param export.components (character) the components of an ExpressionSet object that will be exported
#' @return a list of two elements: cell.cluster - a vector encoding the result of cluster assignment; cell.order - when hc is used, the cells in the order as they appeared in the hierarchical tree 
#' @export
cluster.assignment <- function(ES, cluster.label=CLUSTER.LABEL, 
                               clustering.method="hc", #"tight", "consensus"
                               distance.method="pearson", #"spearman","euclidean" 
                               linkage.method="average", # parameters for hierarchical clustering
                               num.singleton=0, h=NULL, k=NULL, do.shift=TRUE, do.plot=TRUE, # parameters for hierarchical clustering
                               target=1, k.min=25, # required parameters for tight clustering
                               min.area.increase=0.2, maxK=10, reps=10, pItem=0.8, pFeature=1, clusterAlg="hc", # parameters for consensus clustering
                               verbose=TRUE, export=TRUE, export.components="pd") {

	cmethods <- c("tight", "hc","consensus")
    dmethods <- c("pearson","spearman","euclidean")
    cmethod.idx <- pmatch(clustering.method, cmethods)
    if (is.na(cmethod.idx)) {
        stop("invalid clustering method")
    }
    dmethod.idx = pmatch(distance.method, dmethods)
    if (is.na(dmethod.idx)) {
        stop("invalid distance method")
    }
    clustering.method <- cmethods[cmethod.idx]
	distance.method <- dmethods[dmethod.idx]
    
    if (verbose) {
		cat("Sincera: cluster assignment start ... \n")
	}
    if (clustering.method=="tight") {
        if (!require(tightClust)) {
            stop("The package 'tightClust' is required for tight clustering.")
        }
    } else if (clustering.method=="consensus") {
        if (!require(ConsensusClusterPlus)) {
            stop("The package 'ConsensusClusterPlus' is required for consensus clustering.")
        }
    }
    
	wd <- paste(getwd(), dir.delim, "sincera.cluster.assignment.", getTimestamp(), dir.delim, sep="")
	dir.create(wd)
    
	fpkm <- exprs(ES) 
    clusters <- NULL
      
    if (clustering.method=="tight") {
        
        if (verbose) {
            cat("\tUsing tight clustering to find ", as.numeric(target), " cell clusters \n", sep="")
        }
      
        ret <- NULL
        ret <- tight.clust(t(fpkm), target=target, k.min=k.min)
        #if (do.plot==TRUE) {
        #    plot(ret)
        #}
        clusters <- ret$cluster
        names(clusters) <- rownames(pData(ES))
        
        pData(ES)[,cluster.label] <- clusters
        cell_order <- rownames(pData(ES))[order(pData(ES)[,cluster.label])]
        ES <- cluster.ordering(ES, col.order=cell_order, row.order=NULL, verbose=FALSE)
        cell_order <- rownames(pData(ES))
        
    } else if (clustering.method=="consensus") {
        
        if (verbose) {
            cat("Using consensus clustering", sep="")
        }
        
        ret <- NULL
        ret <- ConsensusClusterPlus(fpkm, maxK=maxK, reps=reps, pItem=pItem, pFeature=pFeature, clusterAlg=clusterAlg, innerLinkage=linkage.method,finalLinkage=linkage.method, distance=distance.method)
        
        kk <- length(ret)
        areaK <- c()
        breaks <- 100
        
        
        for (i in 2:kk) {
            v <- triangle(ret[[i]][["ml"]], mode=1)
            h = hist(v, plot=FALSE, breaks=seq(0,1,by=1/breaks))
            h$counts = cumsum(h$counts)/sum(h$counts)
            
            thisArea <- 0
            for (bi in 1:(length(h$breaks)-1)){
                thisArea = thisArea + h$counts[bi]*(h$breaks[bi+1]-h$breaks[bi]) #increment by height by width
                bi = bi + 1
            }
            areaK = c(areaK,thisArea)
        }
        deltaK=areaK[1] #initial auc at k=2
        for(i in 2:(length(areaK))){
            #proportional increase relative to prior K.
            deltaK = c(deltaK,(areaK[i] - areaK[i-1])/areaK[i-1])
        }
        
        i <- 3
        while(deltaK[i] > min.area.increase && i<kk) {
            i <- i+1
        }
        #plot(1+(1:length(deltaK)),y=deltaK,xlab="k",ylab="relative change in area under CDF curve",main="Delta area",type="b")

        clusters <- as.character(ret[[i]][["consensusClass"]])
        names(clusters) <- rownames(pData(ES))
        
        
        pData(ES)[,cluster.label] <- clusters
        cell_order <- rownames(pData(ES))[order(pData(ES)[,cluster.label])]
        ES <- cluster.ordering(ES, col.order=cell_order, row.order=NULL, verbose=FALSE)
        cell_order <- rownames(pData(ES))
        
    } else if (clustering.method=="hc") {
      
        if (do.shift) {
      		fpkm <- apply(fpkm, 2, function(y) y-mean(y))
      	}
        
        if (distance.method=="euclidean") {
      	    dd <- dist(t(fpkm), method=distance.method)
        } else  {
            dd <- as.dist((1-cor(fpkm, method=distance.method))/2)
        }
      	
        hc <- hclust(dd, method=linkage.method)
      	
      	cell_order <- hc$labels[hc$order]
        
        if (is.null(k)) {
            if (is.null(h) || h<=0) {
                kk <- 1
                for (i in 2:dim(pData(ES))[1]) {
                    clusters <- cutree(hc, k=i)
                    clustersizes <- as.data.frame(table(clusters))
                    singleton.clusters <- which(clustersizes$Freq < 2)
                    if (length(singleton.clusters) <= num.singleton) {
                        kk <- i
                    } else {
                        break;
                    }
                }
                clusters <- cutree(hc, k=kk)
            } else {
                clusters <- cutree(hc, h=h)
                kk <- length(unique(clusters))
            }
        } else {
            if (k>0) {
                kk <- k
                clusters <- cutree(hc, k=kk)
            }
        }
        
        names(clusters) <- rownames(pData(ES))
      	
      	if (do.plot == TRUE) {
      		
              cut <- kk
              dendr <- dendro_data(hc, type = "rectangle") 
              clust <- cutree(hc, k = cut)               # find 'cut' clusters
              clust.df <- data.frame(label = names(clust), cluster = clust)

              # Split dendrogram into upper grey section and lower coloured section
              height <- unique(dendr$segments$y)[order(unique(dendr$segments$y), decreasing = TRUE)]
              cut.height <- mean(c(height[cut], height[cut-1]))
              dendr$segments$line <- ifelse(dendr$segments$y == dendr$segments$yend &
                 dendr$segments$y > cut.height, 1, 2)
              dendr$segments$line <- ifelse(dendr$segments$yend  > cut.height, 1, dendr$segments$line)

              # Number the clusters
              dendr$segments$cluster <- c(-1, diff(dendr$segments$line))
              change <- which(dendr$segments$cluster == 1)
              for (i in 1:cut) dendr$segments$cluster[change[i]] = i + 1
              dendr$segments$cluster <-  ifelse(dendr$segments$line == 1, 1, 
                           ifelse(dendr$segments$cluster == 0, NA, dendr$segments$cluster))
              dendr$segments$cluster <- na.locf(dendr$segments$cluster) 

              # Consistent numbering between segment$cluster and label$cluster
              clust.df$label <- factor(clust.df$label, levels = levels(dendr$labels$label))
              clust.df <- arrange(clust.df, label)
              clust.df$cluster <- factor((clust.df$cluster), levels = unique(clust.df$cluster), labels = (1:cut) + 1)
              dendr[["labels"]] <- merge(dendr[["labels"]], clust.df, by = "label")

              # Positions for cluster labels
              n.rle <- rle(dendr$segments$cluster)
              N <- cumsum(n.rle$lengths)
              N <- N[seq(1, length(N), 2)] + 1
              N.df <- dendr$segments[N, ]
              N.df$cluster <- N.df$cluster - 1

              # Plot the dendrogram
              g <- ggplot() + 
                 geom_segment(data = segment(dendr), 
                    aes(x=x, y=y, xend=xend, yend=yend, size=factor(line), colour=factor(cluster)), 
                    lineend = "square", show_guide = FALSE) + 
                 scale_colour_manual(values = c("grey60", rainbow(cut))) +
                 scale_size_manual(values = c(.1, 1)) +
                 #geom_text(data = N.df, aes(x = x, y = y, label = cluster,  colour = factor(cluster + 1)), hjust = 1.5, show_guide = FALSE) +
                 geom_text(data = label(dendr), aes(x, y, label = label, colour = factor(cluster)), hjust = -0.2, size = 2, show_guide = FALSE) +
                 scale_y_reverse(expand = c(0.2, 0)) + 
                 labs(x = NULL, y = NULL) +
                 coord_flip() +
                  theme(axis.line.y = element_blank(),
                      axis.ticks.y = element_blank(),
                      axis.text.y = element_blank(),
                      axis.title.y = element_blank(),
                      panel.background = element_rect(fill = "white"),
                      panel.grid = element_blank())
      
              ggsave(g, file=paste(wd, "clusters.pdf", sep=""), scale=2)
              
      	}
        
        if (verbose) {
            cat("\tCells are divided into", kk, "clusters\n")
            cat("\tCluster membership is encoded in pData(ES)$", cluster.label, "\n",sep="")
        }
    }
	
	if (export) {
		if (verbose) {
			cat("\tExporting results to", wd, "\n")
		}
		exportES(ES, prefix=wd, suffix=".clusterassignment.txt", components=export.components)
	}
	
	if (verbose) {
		cat("Sincera: cluster assignment completed\n\n")
	}
	#return(list(ES=ES, cell.cluster=y$CLUSTER, cell.order=cell_order))
	return(list(cell.cluster=clusters, cell.order=cell_order))
}

# this function is borrowed from the package: ConsensusClusterPlus
triangle = function(m,mode=1){
    #mode=1 for CDF, vector of lower triangle.
    #mode==3 for full matrix.
    #mode==2 for calcICL; nonredundant half matrix coun
    #mode!=1 for summary 
    n=dim(m)[1]
    nm = matrix(0,ncol=n,nrow=n)
    fm = m
    
    nm[upper.tri(nm)] = m[upper.tri(m)] #only upper half
    
    fm = t(nm)+nm
    diag(fm) = diag(m)
    
    nm=fm
    nm[upper.tri(nm)] = NA
    diag(nm) = NA
    vm = m[lower.tri(nm)]
    
    if(mode==1){
        return(vm) #vector         
    }else if(mode==3){
        return(fm) #return full matrix
    }else if(mode == 2){
        return(nm) #returns lower triangle and no diagonal. no double counts.
    }
}


#' Ordering rows or columns according to a specified order
#' 
#' @param ES (ExpressionSet) an ExpressionSet object containing the single cell RNA-seq data
#' @param col.order (numeric) the names of columns in the new order
#' @param row.order (numeric) the names of rows in the new order
#' @param verbose (logical) 
#' @return an ExpressionSet object with re-ordered data
#' @export
cluster.ordering <- function(ES, col.order=NULL, row.order=NULL, verbose=TRUE) {
	
	if (!is.null(col.order)) {
		if (verbose) {
			cat("Sincera: ordering columns... ")
		}
		exprs.m <- exprs(ES)[,col.order]
		cells <- pData(ES)[col.order,]
		exprs(ES) <- exprs.m
		pData(ES) <- cells
		if (verbose) {
			cat("done\n")
		}
	}
	if (!is.null(row.order)) {
		if (verbose) {
			cat("Sincera: ordering rows... ")
		}
		exprs.m <- exprs(ES)[row.order,]
		genes <- fData(ES)[row.order,]
		exprs(ES) <- exprs.m
		fData(ES) <- genes
		if (verbose) {
			cat("done\n")
		}
	}
	return(ES)
}


#' Export the clustering resuls for visualization using external tools, e.g., GENE-E
#' 
#' @param ES (ExpressionSet) an ExpressionSet object containing the single cell RNA-seq data
#' @param cell.order (numeric) the names of columns in the new order
#' @param verbose (logical) 
#' @return an ExpressionSet object with re-ordered data
#' @export
cluster.export4viz <- function(ES, cell.order=NULL, verbose=T) {
	if (verbose) {
		cat("Sincera: exporting clustering results ... \n")
	}
	wd <- paste(getwd(), dir.delim, "sincera.cluster.export.", getTimestamp(), dir.delim, sep="")
	dir.create(wd)
    
    ES <- cluster.ordering(ES, col.order = cell.order)

    filename <- paste(wd, "sincera.cluster.export.txt", sep="")

    write.table(t(cbind(CID=rownames(pData(ES)), pData(ES))), file=filename, col.names=F, row.names=T, sep="\t")

    write.table(exprs(ES), file=filename, append=T, col.names=F, row.names=T, sep="\t")

    if (verbose) {
            cat("done\n\n")
    }
}

#' Permutation Analysis for determining significance of cluster assignments
#' 
#' @param ES (ExpressionSet) an ExpressionSet object containing the single cell RNA-seq data
#' @param group.by (character) the name of the column that contains the cluster information
#' @param n (numeric) the number of permutations
#' @param distance.method (character) the distance method: pearson or spearman - (1-correlation)/2; euclidean - euclidean distance
#' @param log.base (numeric) the base of logorithm; if log.base <=1 or log.base is NULL, no log transformations will be applied
#' @param verbose (logical) 
#' @return NULL
#' @export
cluster.permutation.analysis <- function(ES, group.by=CLUSTER.LABEL, n=20, distance.method="euclidean", log.base=2, verbose=TRUE) {
	
    if (!(n > 1)) {
        stop("invalid number of permutations. n should be an integer and greater than 1")
	}
    dmethods <- c("pearson", "euclidean")
    dmethod.id <- pmatch(distance.method, dmethods)
    if (is.na(dmethod.id)) {
        stop("invalid distance method")
    }
    distance.method <- dmethods[dmethod.id]
    if (is.null(log.base)) {
        log.base=1
    }
    if (log.base>1 & any(exprs(ES)<=0)) {
        log.base=1
        stop("There are zero or negative expression values. Please set log.base to NULL\n")
    }
  
    cat("Sincera: permutation analysis of cluster assignment\n")
	cat("\tgenerating", n, "random assignments for obtaining a background distribution\n")
	
	# order expression profile
	cell_order <- rownames(pData(ES))[order(pData(ES)[,group.by])]
	ES <- cluster.ordering(ES, col.order=cell_order, row.order=NULL, verbose=FALSE)
	
	# cluster size info
	cs <- as.data.frame(table(pData(ES)[, group.by]))
	colnames(cs) <- c(group.by, "SIZE")
	
	# vector to store quality scores 
	qs <- rep(NA, n+1)

	# observed assignment
	oa <- 1:dim(pData(ES))[1]
	
	# quality of observed assignment
	qs[1] <- pa.helper(ES, group.by=group.by, log.base=log.base, cs, oa,  distance.method=distance.method)
	
	# generate random assignments and evaluate their quality score
	for (i in 2:(n+1)) {
		# obtains a random permutation
		ra <- sample(oa, replace=FALSE)
		qs[i] <- pa.helper(ES, group.by=group.by, log.base=log.base, cs, ra, distance.method=distance.method)
	}
	
	qs.sd <- sd(qs[-1])
	qs.mu <- mean(qs[-1])

	cat("\tThe quality scores of random assignments has a mean=", qs.mu, " and standard deviation=", qs.sd, "\n", sep="")
	cat("\tThe quality score of the input cluster assignment is", qs[1],"\n")
	
	# using approximated normal distribution to compute p-value
	p.value <- NA
	if (qs[1]>qs.mu) {
		p.value <- 1-pnorm(qs[1], mean=qs.mu, sd=qs.sd)
	} else {
		p.value <- pnorm(qs[1], mean=qs.mu, sd=qs.sd)
	}
	cat("\tThe p-value of the quality of the input cluster assignment is ", p.value, "\n")
	cat("sincera: permutation analysis completed\n\n")
}
pa.helper <- function(ES, group.by=CLUSTER.LABEL, log.base=2, cs, a, distance.method="euclidean") {
	s <- 0
	idx <- 1
	x.mu <- matrix(0, nrow=dim(exprs(ES))[1], ncol=length(cs[, group.by]))
	# obtain cluster centroids
	for (i in 1:length(cs[, group.by])) {
		i.x.mu <- apply(exprs(ES)[, a[idx:(idx+cs$SIZE[i]-1)]], 1, mean)
		i.s <- sum(apply(exprs(ES)[, a[idx:(idx+cs$SIZE[i]-1)]], 2, function(z) pa.distance.helper(mu=as.numeric(i.x.mu), y=as.numeric(z), log.base=log.base, distance.method=distance.method)))
		s <- s + i.s
		idx <- idx+cs$SIZE[i]
	}

	return(s)
}
pa.distance.helper <- function(mu, y, log.base=2, distance.method="euclidean") {
	d <- NULL
	if (log.base > 1) {
		mu <- log(mu, log.base)
		y <- log(y, log.base)
	}
	if (distance.method == "pearson" | distance.method=="spearman") {
		d <- (1-cor(mu, y, method="pearson"))/2
	} else if (distance.method == "euclidean") {
		d <- sqrt(sum((y-mu)^2))
	}
	return(d)
}


#######################################################
#              Differential Expression                #
#######################################################

#' Detecting Cluster Specific Differentially Expressed Genes
#' 
#' @param ES (ExpressionSet) an ExpressionSet object containing the single cell RNA-seq data
#' @param group.by (character) the name of the column that contains the cluster information
#' @param groups (character) the clusters for detecting cluster specific differentially expressed genes
#' @param method (character) differential test method: welch - Welch's t-test, wilcoxon - Wilcoxon rank sum test, samseq - SAMseq 
#' @param do.fdr (logical) performing B&H fdr when method is welch or wilcoxon
#' @param samseq.fdr (numeric) parameter for SAMseq
#' @param samseq.nperms (numeric) parameter for SAMseq
#' @param samseq.nresamp (numeric) parameter for SAMseq
#' @param diffexpr.prefix (character) the prefix to label the columns encoding the results of differential test
#' @param verbose (logical) 
#' @param export (logical) wheterh to export the ExpressionSet
#' @param export.components (character) the components of an ExpressionSet object that will be exported
#' @return an ExpressionSet object containing the results of differential tests in the attributes of fData
#' @export
diff.test <- function(ES, group.by=CLUSTER.LABEL, groups=NULL, method="welch", do.fdr=FALSE, samseq.fdr=0.2, samseq.nperms=10, samseq.nresamp=20, diffexpr.prefix=DIFF.EXPR.PREFIX, verbose=T, export=T, export.components="fd") {
    
    tmethods <- c("welch","wilcoxon", "samseq")
    tm.id <- pmatch(method, tmethods)
    if (is.na(tm.id)) {
        stop("invalid test method")
    }
    method <- tmethods[tm.id]
    
    if (method=="samseq") {
        if (!require(samr)) {
            stop("The R package 'samr' is required for SAMseq based differential expression test")
        }
    }
    if (verbose) {
        cat("Sincera: differential expression test ... \n")
    }
    wd <- paste(getwd(), dir.delim, "sincera.diffexpr.", getTimestamp(), dir.delim, sep="")
    dir.create(wd)
    
    if (method=="welch") {
        ES <- diff.test.welch(ES, group.by=group.by, groups=groups, do.fdr=do.fdr, diffexpr.prefix=diffexpr.prefix, verbose=verbose)
    } else if (method=="wilcoxon") {
        ES <- diff.test.wilcoxon(ES, group.by=group.by, groups=groups, do.fdr=do.fdr, diffexpr.prefix=diffexpr.prefix, verbose=verbose)
    } else if (method=="samseq") {
        ES <- diff.test.samseq(ES, group.by=group.by, groups=groups, samseq.fdr=samseq.fdr, samseq.nperms=sameseq.nperms, samseq.nresamp=samseq.nresamp, diffexpr.prefix=diffexpr.prefix, verbose=verbose)
    }
    
    if (export) {
        if (verbose) {
            cat("\tExporting results to", wd, "\n")
        }
        exportES(ES, prefix=wd, suffix=".difftest.txt", components=export.components)
    }
        
    if (verbose) {
        cat("Sincera: differential test completed\n\n")
    }
    return(ES)
}

diff.test.welch <- function(ES, group.by=CLUSTER.LABEL, groups=NULL, do.fdr=FALSE, diffexpr.prefix=DIFF.EXPR.PREFIX, verbose=T) {
    if (is.null(groups)) {
        groups <- sort(unique(pData(ES)[,group.by]))
    }
    cells <- rownames(pData(ES))
    for (i in groups) {
        if (verbose) {
            cat("\tDifferential expression testing for group", i, "using Welch's t-test ...")
        }
        i.cells <- rownames(subset(pData(ES), pData(ES)[, group.by] %in% i))
        i.cells.o <- setdiff(cells, i.cells)
        if (length(i.cells) > 1 & length(i.cells.o)>1) {
            i.cells.idx <- which(colnames(exprs(ES)) %in% i.cells)
            i.cells.o.idx <- which(colnames(exprs(ES)) %in% i.cells.o)
    
            
            i.test <- apply(exprs(ES), 1, function(y) welch.test.helper(a=y, idx.i=i.cells.idx, idx.o=i.cells.o.idx))
            i.name <- paste(diffexpr.prefix,i,sep="")
            fData(ES)[,i.name] <- i.test
            
            if (do.fdr == TRUE) {
                i.fdr.name <- paste(diffexpr.prefix, "fdr_", i, sep="")
                fData(ES)[,i.fdr.name] <- p.adjust(i.test, method="fdr")
            }
        }
        if (verbose) {
            cat(" done\n")
        }
    }
    return(ES)
}
welch.test.helper <- function(a, idx.i, idx.o) {
    a <- as.numeric(a)
    a_p <- 1
    if (sd(a[idx.i]) == 0 && sd(a[idx.o]) == 0 ) {
        a_p <- 1
    } else {
        a_p <- t.test(a[idx.i], a[idx.o], alternative="greater", paired = FALSE, var.equal = FALSE)$p.value
    }
    return(a_p)
}

diff.test.wilcoxon <- function(ES, group.by=CLUSTER.LABEL, groups=NULL, do.fdr=FALSE, diffexpr.prefix=DIFF.EXPR.PREFIX, verbose=T) {
    if (is.null(groups)) {
        groups <- sort(unique(pData(ES)[,group.by]))
    }
    cells <- rownames(pData(ES))
    for (i in groups) {
        if (verbose) {
            cat("\tDifferential expression testing for group", i, "using Wilcoxon rank sum test ...")
        }
        i.cells <- rownames(subset(pData(ES), pData(ES)[, group.by] %in% i))
        i.cells.o <- setdiff(cells, i.cells)
        if (length(i.cells)>1 & length(i.cells.o)>1) {
            i.cells.idx <- which(colnames(exprs(ES)) %in% i.cells)
            i.cells.o.idx <- which(colnames(exprs(ES)) %in% i.cells.o)
            
            i.test <- apply(exprs(ES), 1, function(y) wilcoxon.test.helper(a=y, idx.i=i.cells.idx, idx.o=i.cells.o.idx))
            i.name <- paste(diffexpr.prefix,i,sep="")
            fData(ES)[,i.name] <- i.test
            
            if (do.fdr == TRUE) {
                i.fdr.name <- paste(diffexpr.prefix, "fdr_", i, sep="")
                fData(ES)[,i.fdr.name] <- p.adjust(i.test, method="fdr")
            }
        }
        if (verbose) {
            cat(" done\n")
        }
    }
    return(ES)
}
wilcoxon.test.helper <- function(a, idx.i, idx.o) {
    a <- as.numeric(a)
    a_p <- 1
    if (sd(a[idx.i]) == 0 && sd(a[idx.o]) == 0 ) {
        a_p <- 1
    } else {
       a_p <- wilcox.test(a[idx.i], a[idx.o], alternative="greater")$p.value
    }
    return(a_p)
}

diff.test.samseq <- function(ES, group.by=CLUSTER.LABEL, groups=NULL, samseq.fdr=0.2, samseq.nperms=10, samseq.nresamp=20, diffexpr.prefix=DIFF.EXPR.PREFIX, verbose=T) {
    if (is.null(groups)) {
        groups <- sort(unique(pData(ES)[,group.by]))
    }
    cells <- rownames(pData(ES))
    for (i in groups) {
        if (verbose) {
            cat("\nDifferential expression testing for group", i, "using SAMseq ...\n")
        }
        i.cells <- rownames(subset(pData(ES), pData(ES)[, group.by] %in% i))
        i.cells.o <- setdiff(cells, i.cells)
        if (length(i.cells)>1 & length(i.cells.o)>1) {
            i.cells.idx <- which(colnames(exprs(ES)) %in% i.cells)
            i.cells.o.idx <- which(colnames(exprs(ES)) %in% i.cells.o)
            
            x <- exprs(ES)
            x <- ceiling(x)
            y <- rep(-1, length(cells))
            y[i.cells.idx] <- 2
            y[i.cells.o.idx] <- 1
            
            samfit <- SAMseq(x, y, resp.type = "Two class unpaired", nperms = 10, random.seed = NULL, nresamp = 20, fdr.output = samseq.fdr) 
            
            i.tt <- samfit$samr.obj$tt
            i.tt.name <- paste(diffexpr.prefix,i,sep="")
            fData(ES)[,i.tt.name] <- i.tt
            
            i.fc <- samfit$samr.obj$foldchange
            i.fc.name <- paste(diffexpr.prefix,"fc_", i,sep="")
            fData(ES)[,i.fc.name] <- i.fc
    
            if (samfit$siggenes.table$ngenes.up>0) {
                i.up.name <- paste(diffexpr.prefix,"genesup_", i,sep="")
                fData(ES)[,i.up.name] <- 0
                fData(ES)[as.numeric(samfit$siggenes.table$genes.up[,2]), i.up.name] <- 1
            }
            if (samfit$siggenes.table$ngenes.lo>0) {
                i.lo.name <- paste(diffexpr.prefix,"geneslo_", i,sep="")
                fData(ES)[,i.lo.name] <- 0
                fData(ES)[as.numeric(samfit$siggenes.table$genes.lo[,2]), i.lo.name] <- 1
            }
        }
        if (verbose) {
            cat(" done\n")
        }
    }
    return(ES)
}

#' Retrieve Differentially Expressed Genes
#' 
#' @param ES (ExpressionSet) an ExpressionSet object containing the single cell RNA-seq data
#' @param group.by (character) the name of the column that contains the cluster information
#' @param groups (character) the clusters for selecting cluster specific differentially expressed genes
#' @param diffexpr.prefix (character) the prefix to label the columns encoding the results of differential test
#' @param threshold (numeric) selecting diff genes <threshold
#' @return a data frame containing the retreived differentially expressed genes
#' @export
get.diff.genes <- function(ES, group.by=CLUSTER.LABEL, groups=NULL, diffexpr.prefix=DIFF.EXPR.PREFIX, threshold=0.05) {
    if (is.null(groups)) {
        groups <- sort(unique(pData(ES)[,group.by]))
    }
    
    groups <- sort(unique(pData(ES)[,group.by]))
    diff.genes <- data.frame(CLUSTER=NULL, GID=NULL, SYMBOL=NULL, PVALUE=NULL)
    for (i in groups) {
        i.diff.col <- paste(DIFF.EXPR.PREFIX, i, sep="")
        i.diff.rows <- which(fData(ES)[,i.diff.col] < threshold)
        i.diff.genes <- data.frame(CLUSTER=as.character(i), GID=rownames(fData(ES))[i.diff.rows], SYMBOL=fData(ES)[i.diff.rows,GENE.SYMBOL.LABEL], SCORE=fData(ES)[i.diff.rows, i.diff.col])
        diff.genes <- rbind(diff.genes, i.diff.genes)
    }
    
    cat("\nNumber of Diff Genes in Each Cluster:\n")
    tt <- table(diff.genes$CLUSTER)
    print(tt)
    cat("\n")
    
    return(diff.genes)
}

#######################################################
#          Cell Type Enrichment Analysis              #
#######################################################

#' Contruct the knowledge base for cell type enrichment analysis
#' 
#' @param associations (data.frame) a data frame containing the gene and cell type associations
#' @param genome (character) the full set of genes in a scRNA-seq data
#' @param species (character) the species of the genome: MUSMU - mouse, HOMSA - human
#' @param id.type (character) the type of ids of the genes in the genome: ENSEMBL - ENSEMBL gene id, SYMBOL -  Entrez Gene Symbol, EG - Entrez Gene Id
#' @param verbose (logical)
#' @return a list of 3 items: celltype.gene.association - genome related associations, celltype.genome.count - genome-wide cell type associations, genome - symbol mapping for the genome
#' @export
celltype.enrichment.initKB <- function(associations, genome, species="MUSMU", id.type="ENSEMBL", verbose=T) {
    
    species.supported <- c("MUSMU", "HOMSA")
    s.id <- pmatch(species, species.supported)
    if (is.na(s.id)) {
        stop("invalid species")
    }
    species <- species.supported[s.id]
    
    id.supported <- c("ENSEMBL", "SYMBOL", "EG")
    id.id <- pmatch(id.type, id.supported)
    if (is.na(id.id)) {
        stop("invalid id type")
    }
    id.type <- id.supported[id.id]
    
    # convert the genome to MUSMU ENSEMBL
    genome.mapping=NULL
    
    if (!(species=="MUSMU" & id.type=="ENSEMBL")) {
        
        if (species=="MUSMU") {
            
            if (!require(AnnotationDbi)) {
              source("http://bioconductor.org/biocLite.R")
              biocLite("AnnotationDbi")
            }
            if (!require(org.Mm.eg.db)) {
              source("http://bioconductor.org/biocLite.R")
              biocLite("org.Mm.eg.db")
            }
            
            if (id.type=="SYMBOL") {
                y <- org.Mm.egSYMBOL2EG
                mapped_seqs <- mappedkeys(y)
                yy <- as.list(y[mapped_seqs])
                symbol2eg <- unlist(yy[genome])
                eg2ensembl <- idConverter(symbol2eg, srcSpecies="MUSMU", destSpecies="MUSMU", srcIDType="EG", destIDType="ENSEMBL")
                
                df1 <- data.frame(MUSMU.SYMBOL=names(symbol2eg), MUSMU.EG=as.character(symbol2eg))
                df2 <- data.frame(MUSMU.EG=names(eg2ensembl), MUSMU.ENSEMBL=as.character(eg2ensembl))
                
                genome.mapping <- merge(df1, df2, by.x="MUSMU.EG", by.y="MUSMU.EG")
            } else if (id.type=="EG") {
                eg2ensembl <- idConverter(genome, srcSpecies="MUSMU", destSpecies="MUSMU", srcIDType="EG", destIDType="ENSEMBL")
                genome.mapping <- data.frame(MUSMU.EG=names(eg2ensembl), MUSMU.ENSEMBL=as.character(eg2ensembl))
            }
        } else if (species=="HOMSA") {
            
            if (!require(AnnotationDbi)) {
              source("http://bioconductor.org/biocLite.R")
              biocLite("AnnotationDbi")
            }
            if (!require(org.Mm.eg.db)) {
              source("http://bioconductor.org/biocLite.R")
              biocLite("org.Mm.eg.db")
            }
            if (!require(hom.Hs.inp.db)) {
              source("http://bioconductor.org/biocLite.R")
              biocLite("hom.Hs.inp.db")
            }
            if (!require(hom.Mm.inp.db)) {
              source("http://bioconductor.org/biocLite.R")
              biocLite("hom.Mm.inp.db")
            }
            if (!require(org.Hs.eg.db)) {
              source("http://bioconductor.org/biocLite.R")
              biocLite("org.Hs.eg.db")
            }
            
            if (id.type=="SYMBOL") {
                y <- org.Hs.egSYMBOL2EG
                mapped_seqs <- mappedkeys(y)
                yy <- as.list(y[mapped_seqs])
                symbol2eg <- unlist(yy[genome])
                eg2ensembl <- idConverter(symbol2eg, srcSpecies="HOMSA", destSpecies="MUSMU", srcIDType="EG", destIDType="ENSEMBL")
                df1 <- data.frame(HOMSA.SYMBOL=names(symbol2eg), HOMSA.EG=as.character(symbol2eg))
                df2 <- data.frame(HOMSA.EG=names(eg2ensembl), MUSMU.ENSEMBL=as.character(eg2ensembl))
                
                genome.mapping <- merge(df1, df2, by.x="HOMSA.EG", by.y="HOMSA.EG")
                
            } else if (id.type=="EG") {
                eg2ensembl <- idConverter(genome, srcSpecies="HOMSA", destSpecies="MUSMU", srcIDType="EG", destIDType="ENSEMBL")
                genome.mapping <- data.frame(HOMSA.EG=names(eg2ensembl), MUSMU.ENSEMBL=as.character(eg2ensembl))
            } else if (id.type=="ENSEMBL") {
                ensembl2ensembl <- idConverter(genome, srcSpecies="HOMSA", destSpecies="MUSMU", srcIDType="ENSEMBL", destIDType="ENSEMBL")
                genome.mapping <- data.frame(HOMSA.ENSEMBL=names(eg2ensembl), MUSMU.ENSEMBL=as.character(eg2ensembl))
            }
        } 
    } else {
        genome.mapping <- data.frame(MUSMU.ENSEMBL=genome)
    }
    
    if (!is.null(genome.mapping) > 0 && !is.null(associations)) {
        associations <- associations[which(associations$GENE.ID %in% genome.mapping$MUSMU.ENSEMBL),]
        genome.mapping <- genome.mapping[which(genome.mapping$MUSMU.ENSEMBL %in% associations$GENE.ID), ]
        # genome association
        celltype.genome.count <- data.frame(table(associations$ANNOTATION.ID))
        colnames(celltype.genome.count) <- c("TYPE","COUNT")
    }
    
    return(list(celltype.gene.association=associations, celltype.genome.count=celltype.genome.count, genome=genome.mapping))
}


#' Contruct the knowledge base for cell type enrichment analysis
#' 
#' @param ES (ExpressionSet) an ExpressionSet object containing the single cell RNA-seq data
#' @param KB (list) the knowledge base prepared by celltype.enrichment.initKB()
#' @param group.by (character) the name of the column that contains the cluster information
#' @param groups (character) the clusters for cell type enrichment
#' @param species (character) the species of the genome: MUSMU - mouse, HOMSA - human
#' @param id.type (character) the type of ids of the genes in the genome: ENSEMBL - ENSEMBL gene id, SYMBOL -  Entrez Gene Symbol, EG - Entrez Gene Id
#' @param celltype.enrichment.prefix (character) the prefix of columns encoding the cluster-specific gene list for cell type enrichment analysis
#' @param verbose (logical)
#' @return NULL
#' @export
celltype.enrichment <- function(ES, KB=NULL, group.by="CLUSTER", groups=NULL, species="MUSMU", id.type="SYMBOL", celltype.enrichment.prefix=CELLTYPE.ENRICHMENT.PREFIX, verbose=TRUE) {
    
    if (verbose) {
        cat("Sincera: cell type enrichment analysis ... \n")
    }
    wd <- paste(getwd(), dir.delim, "sincera.celltype.enrichment.", getTimestamp(), dir.delim, sep="")
    dir.create(wd)
    
    if (is.null(groups)) {
        groups <- sort(unique(pData(ES)[,group.by]))
    }
    
    x <- KB$celltype.gene.association
    types.count <- KB$celltype.genome.count
    genome.type <- paste(species,".", id.type, sep="")
    
    for (i in groups) {
        if (verbose) {
            cat("\tEnriching cell types for group", i, "...")
        }
        i.de.name <- paste(celltype.enrichment.prefix, i, sep="")
        i.de <- rownames(fData(ES))[which(fData(ES)[, i.de.name]==1)]
        
        if (!(genome.type == "MUSMU.ENSEMBL")) { # if not MUSMU.ENSEMBL, map to MUSMU.ENSEMBL
            i.de <- unique(KB$genome[which(KB$genome[, genome.type] %in% i.de),"MUSMU.ENSEMBL"])
        }
        
        i.x.idx <- NULL
        if (length(i.de) > 0) {
            i.x.idx <- which(x$GENE.ID %in% i.de)
        }
        
        if (length(i.x.idx) > 0 ) {
            i.x <- x[i.x.idx,]
            i.types <- unique(i.x$ANNOTATION.ID)
            i.types.count <- data.frame(TYPE=i.types, CL.1=NA, CL.0=NA, ALL.1=NA, ALL.0=NA, Fisher.PV=NA, Hits_SYMBOL=NA, Hits_MUSMU_ENSEMBL=NA)
            h <- 1
            
            for (j in 1:dim(i.types.count)[1]) {
                j.type <- i.types.count$TYPE[j]
                i.j.idx <- which(i.x$ANNOTATION.ID %in% j.type)
                i.j.de <- unique(i.x$GENE.ID[i.j.idx])
                j.idx <- which(types.count$TYPE %in% j.type)
                i.types.count$CL.1[j] <- length(i.j.de)
                i.types.count$ALL.1[j] <- types.count$COUNT[j.idx]
                i.types.count$CL.0[j] <- length(i.de)-length(i.j.idx)
                i.types.count$ALL.0[j] <- length(unique(x$GENE.ID)) - types.count$COUNT[j.idx]
                f <- fisher.test(matrix(c(i.types.count$CL.1[j],i.types.count$CL.0[j],i.types.count$ALL.1[j],i.types.count$ALL.0[j]), nrow=2), alternative="greater")
                i.types.count$Fisher.PV[j] <- f$p.value
                if (genome.type =="MUSMU.ENSEMBL") {
                    i.j.de.originalid <- i.j.de
                } else {
                    i.j.de.originalid <- unique(KB$genome[which(KB$genome[,"MUSMU.ENSEMBL"] %in% i.j.de),genome.type])
                }
                if (!is.null(fData(ES)$SYMBOL)) {
                    i.j.de.symbols <- unique(fData(ES)$SYMBOL[which(rownames(fData(ES)) %in% i.j.de.originalid)])
                    i.types.count$Hits_MUSMU_ENSEMBL[j] <- paste(i.j.de, collapse=",")
                }
                i.types.count$Hits_SYMBOL[j] <- paste(i.j.de.symbols, collapse=",")
                h <- h+1
            }
        }
        if (verbose) {
            cat("done\n")
        }
        if (verbose) {
            cat("\tExporting enrichment results of group", i, "to", wd,"... ")
        }
        write.table(i.types.count, file=paste(wd, i, "-celltype-enrichment.txt", sep=""), sep="\t", col.name=T, row.name=F)
        if (verbose) {
            cat("done\n")
        }
    }
    
    if (verbose) {
        cat("Sincera: cell type enrichment completed\n\n")
    }
}


#############################################################
#  Multi-marker Rank Aggregation based Cell Type Validation #
#############################################################

#' Cell type validation using the expression patterns of known biomarkers
#' 
#' @param ES (ExpressionSet) an ExpressionSet object containing the single cell RNA-seq data
#' @param group.by (character) the name of the column that contains the cluster information
#' @param groups (character) the clusters for cell type validation
#' @param threshold (numeric) the threshold of expression
#' @param marker.prefix (character) the prefix of columns encoding the cell type markers
#' @param verbose (logical)
#' @return NULL
#' @export
celltype.validation <- function(ES, group.by=CLUSTER.LABEL, groups=NULL, threshold=0, marker.prefix=MARKER.PREFIX, verbose=TRUE) {

	if (verbose) {
		cat("Sincera: cell type validation ... \n")
	}
	wd <- paste(getwd(), dir.delim, "sincera.celltype.validation", getTimestamp(), dir.delim, sep="")
	dir.create(wd)

	if (is.null(groups)) {
		groups <- sort(unique(pData(ES)[,group.by]))
	}
	
	cells <- rownames(pData(ES))
	types <- groups
	
	type_validation <- data.frame(Name=NULL, Score=NULL, PREDICTION=NULL, GD=NULL, TYPE=NULL)

	for (i in 1:length(types)) {
	
		i.marker.name <- paste(marker.prefix, types[i], sep="")
		i.x <- exprs(ES)[which(fData(ES)[,i.marker.name] == 1),]
		i.list <- list()
		
		for (j in 1:dim(i.x)[1]) {
			i.j.cells <- i.x[j,]
			i.j.cells <- i.j.cells[i.j.cells > threshold]
			if(length(i.j.cells) > 0) {
				i.j.cells <- sort(i.j.cells, decreasing=T)
				i.list[[as.character(rownames(i.x)[j])]] <- names(i.j.cells)
			}
		}
	
		i.cells <- aggregateRanks(glist = i.list, N = length(cells))
		
		i.cells.not.idx <- which(!(cells %in% i.cells$Name))
		if (length(i.cells.not.idx) > 0) {
			i.cells.not <- cells[i.cells.not.idx]
			i.cells.not.df <- data.frame(Name=i.cells.not, Score=1)
			rownames(i.cells.not.df) <- i.cells.not
			i.cells <- rbind(i.cells, i.cells.not.df)
		}
		
		i.cells$PREDICTION <- -log(i.cells$Score)
		i.cells$PREDICTION <- i.cells$PREDICTION/max(i.cells$PREDICTION)
		i.cells$GD <- 0
		
		i.cells.gold_standard <- rownames(pData(ES))[which(pData(ES)[,group.by] %in% types[i])]
		i.p.idx <- which(i.cells$Name %in% i.cells.gold_standard)

		if (length(i.p.idx) > 0) {
			i.cells$GD[i.p.idx] <- 1
		}
		i.pred <- prediction(i.cells$PREDICTION, i.cells$GD)
		i.perf <- performance(i.pred,"auc")
		i.auc <- i.perf@y.values[[1]]
		i.perf <- performance(i.pred, "tpr", "fpr")
		
		tiff(file=paste(wd, "celltype.validation.", types[i], ".tiff",sep=""), width = 1100, height =1200, units = "px", res = 300, compression="lzw", bg = "white")
		
		plot(i.perf, lwd=6, main=paste("ROC of ", as.character(types[i]), " (AUC:", round(i.auc,digit=6), ")", sep=""), cex.lab=1.2, colorize=T)
		axis(side=2, at=seq(0,1,0.1), font=2, lwd=3) 
		axis(side=1, at=seq(0,1,0.1), font=2, lwd=3) 
		box(lwd=3)
		
		dev.off()
			
		i.cells$TYPE <- as.character(types[i])
		type_validation <- rbind(type_validation, i.cells)
	}

	
	if (verbose) {
			cat("\tExporting biomarker based cell type validation results to", wd)
	}
    
    colnames(type_validation) <- c("CELL", "PVALUE", "SCORE", "CLUSTER.ASSIGNMENT", "CLUSTER")
	write.table(type_validation[,-3], file=paste(wd, "celltype.validation.txt", sep=""), sep="\t", row.names=F, col.names=T)
	if (verbose) {
			cat("  done\n")
	}
	
	if (verbose) {
		cat("Sincera: cell type validation completed \n\n")
	}
}	


#######################################################
#                 Signature Prediction                #
#######################################################


#' Cell type specific signature prediction
#' 
#' @param ES (ExpressionSet) an ExpressionSet object containing the single cell RNA-seq data
#' @param group.by (character) the name of the column that contains the cluster information
#' @param groups (character) the clusters for signature prediction
#' @param trainset.prefix (character) prefix for labeling the columns encoding the training instances for each group
#' @param train.class.prefix (character) prefix for labeling the columns encoding the class of group specific training instances
#' @param marker.prefix (character) prefix for labeling the columns encoding the biomarkers for each group
#' @param testset.prefix (character) prefix for labeling the columns encoding the testing instances for each group
#' @param common.prefix (character) prefix for labeling the columns encoding the results of common metric for each group
#' @param common.threshold (numeric) in common gene metric, expression > COMMON.TRESHOLD will considered as expressed
#' @param common.percentage (numeric) in common gene metric, genes that express in >COMMON.PRECENTAGE cluster cells will be considered as a common
#' @param unique.prefix (character) prefix for labeling the columns encoding the results of unique metric for each group
#' @param unique.ratio (numeric) parameter for unique gene metric
#' @param unique.quantile (numeric) parameters for unique gene metric
#' @param test.statistic.metric.prefix (character) prefix for labeling the columns encoding the results of test statistic metric for each group 
#' @param diff.expr.prefix (character) prefix for labeling the columns encoding the results of differential test
#' @param diff.expr.threshold (numeric) genes with differential expression p-value<0.05 will be selected as candidates for signature 
#' @param syn.sim.prefix (character) prefix for labeling the columns encoding the results of synthetic profile similarity metric for each group
#' @param signature.prefix (character) prefix for labeling the columns encoding the results of signature prediction
#' @param gene.symbol.label (character) the name of the column encoding gene symbols
#' @param verbose (logical)
#' @param export (logical) wheterh to export the ExpressionSet
#' @param export.components (character) the components of an ExpressionSet object that will be exported
#' @return an ExpressionSet object containing the results of signature prediction in the attributes of fData
#' @export
signature.analysis <- function(ES, group.by = CLUSTER.LABEL, groups=c(1,2,3,5,7,8,9),
										# training set
										trainset.prefix = TRAINSET.PREFIX,
										train.class.prefix = TRAIN.CLASS.PREFIX,
										marker.prefix=MARKER.PREFIX,
										# testing set
										testset.prefix=TESTSET.PREFIX,
										# common gene metric
										common.prefix = COMMON.PREFIX,
										common.threshold=COMMON.TRESHOLD, common.percentage=COMMON.PERCENTAGE,
										# unique gene metric
										unique.prefix = UNIQUE.PREFIX,
										unique.ratio=UNIQUE.RATIO, unique.quantile=UNIQUE.QUANTILE,
										# test statistic metric
										test.statistic.metric.prefix = TEST.STATS.METRIC.PREFIX, log.base=2,
										diff.expr.prefix=DIFF.EXPR.PREFIX,
										diff.expr.threshold = 0.05,
										# synthetic profile similarity metric 
										syn.sim.prefix = SYN.SIM.PREFIX,
										signature.prefix = SIGNATURE.PREFIX,
										gene.symbol.label = GENE.SYMBOL.LABEL,
										verbose=TRUE,
										export=TRUE, export.components="fd", dir.prefix=NULL ) {
	
	if (verbose) {
		cat("Sincera: gene signature prediction ... \n")
	}
    
    wd <- NULL
	if (export == TRUE) {
	    if (is.null(dir.prefix)) {
	        wd <- paste(getwd(), dir.delim, "sincera.signature.", getTimestamp(), dir.delim, sep="")
	    } else {
	        wd <- paste(dir.prefix, dir.delim, sep="")
	    }
	    
	    dir.create(wd)
	}
    
    # calculate metrics
	ES <- exprs.test.statistic.metric(ES, group.by=group.by, groups=groups, log.base=log.base, test.statistic.metric.prefix=test.statistic.metric.prefix, diff.expr.prefix=diff.expr.prefix) 
	
	ES <- exprs.common(ES, group.by=group.by, groups=groups, common.threshold=common.threshold, common.percentage=common.percentage, common.prefix=common.prefix)
	
	ES <- exprs.unique(ES, group.by=group.by, groups=groups, unique.ratio=unique.ratio, unique.quantile=unique.quantile, unique.prefix=unique.prefix)

	ES <- exprs.synthetic.similarity(ES, group.by=group.by, groups=groups, syn.sim.prefix=syn.sim.prefix)

    # construct training sets
	ES <- sigpred.training.sets(ES, group.by=group.by, groups=groups, 
									trainset.prefix=trainset.prefix,
									train.class.prefix=train.class.prefix,									
									test.statistic.metric.prefix = test.statistic.metric.prefix,
									common.prefix = common.prefix,
									unique.prefix = unique.prefix,
									syn.sim.prefix = syn.sim.prefix,
									marker.prefix = marker.prefix
									)
	# construct testing sets
	ES <- sigpred.testing.sets(ES, group.by=group.by, groups=groups, testset.prefix=testset.prefix, diff.expr.prefix=diff.expr.prefix, diff.expr.threshold=diff.expr.threshold)
	
    # performing signature prediction
	ES <- signature.prediction(ES, group.by=group.by, groups=groups, 
								trainset.prefix=trainset.prefix,
								train.class.prefix=train.class.prefix,
								testset.prefix=testset.prefix,								
								test.statistic.metric.prefix = test.statistic.metric.prefix,
								common.prefix = common.prefix,
								unique.prefix = unique.prefix,
								syn.sim.prefix = syn.sim.prefix,
								signature.prefix = signature.prefix,
								gene.symbol.label = gene.symbol.label,
								verbose=verbose,
								export=export,
								dir.prefix = wd
								) 
	if (export) {
		if (verbose) {
			cat("\tExporting results to", wd, "\n")
		}
		exportES(ES, prefix=wd, suffix=".sigpred.txt", components=export.components)
	}
	
	if (verbose) {
		cat("Sincera: gene signature prediction completed\n\n")
	}
	return(ES)

}


#' Identifying group specific common genes
#' 
#' @param ES (ExpressionSet) an ExpressionSet object containing the single cell RNA-seq data
#' @param group.by (character) the name of the column that contains the cluster information
#' @param groups (character) the clusters for signature prediction
#' @param common.prefix (character) prefix for labeling the columns encoding the results of common metric for each group
#' @param common.threshold (numeric) in common gene metric, expression > COMMON.TRESHOLD will considered as expressed
#' @param common.percentage (numeric) in common gene metric, genes that express in >COMMON.PRECENTAGE cluster cells will be considered as a common
#' @return an ExpressionSet object containing the results of common gene metrics in the attributes of fData
#' @export
exprs.common <- function(ES, group.by=CLUSTER.LABEL, groups=NULL, common.threshold=5, common.percentage=0.8, common.prefix=COMMON.PREFIX) {
	if (is.null(groups)) {
		groups <- sort(unique(pData(ES)[,group.by]))
	}
	for (i in groups) {
		i.cells <- rownames(subset(pData(ES), pData(ES)[, group.by] %in% i))
		i.cells.idx <- which(colnames(exprs(ES)) %in% i.cells)
		i.common <- apply(exprs(ES), 1, function(y) common.helper(y, i.cells.idx, common.threshold, common.percentage))
		i.name <- paste(common.prefix, i, sep="")
		fData(ES)[,i.name]<-i.common
	}
	return(ES)
}
common.helper <- function(a, idx.i, common.threshold=5, common.percentage=0.8) {
	a <- as.numeric(a)
	a_common_threshold <- ceiling(length(idx.i)*common.percentage)
	a_common <- 0
	if (length(which(a[idx.i] >= common.threshold)) >= a_common_threshold) {
		a_common <- 1
	}
	return(a_common)
}


#' Identifying group specific unique genes
#' 
#' @param ES (ExpressionSet) an ExpressionSet object containing the single cell RNA-seq data
#' @param group.by (character) the name of the column that contains the cluster information
#' @param groups (character) the clusters for signature prediction
#' @param unique.prefix (character) prefix for labeling the columns encoding the results of unique metric for each group
#' @param unique.ratio (numeric) parameter for unique gene metric
#' @param unique.quantile (numeric) parameters for unique gene metric
#' @return an ExpressionSet object containing the results of unique gene metric in the attributes of fData
#' @export
exprs.unique <- function(ES, group.by=CLUSTER.LABEL, groups=NULL, unique.ratio=2, unique.quantile=0.85, unique.prefix=UNIQUE.PREFIX) {
	if (is.null(groups)) {
		groups <- sort(unique(pData(ES)[,group.by]))
	}
	cells <- rownames(pData(ES))
	for (i in groups) {
		i.cells <- rownames(subset(pData(ES), pData(ES)[, group.by] %in% i))
		i.cells.o <- setdiff(cells, i.cells)
		i.cells.idx <- which(colnames(exprs(ES)) %in% i.cells)
		i.cells.o.idx <- which(colnames(exprs(ES)) %in% i.cells.o)
		i.unique <- apply(exprs(ES), 1, function(y) unique.helper(y, i.cells.idx, i.cells.o.idx, unique.ratio, unique.quantile))
		i.name <- paste(unique.prefix, i, sep="")
		fData(ES)[,i.name]<-i.unique
	}
	return(ES)
}
unique.helper <- function(a, idx.i, idx.o, unique.ratio=2, unique.quantile=0.85) {
	a <- as.numeric(a)
	a_mu <- mean(a[idx.i])
	a_qn <- quantile(a[idx.o], unique.quantile)[[1]]
	a_unique <- 0
    
	if (a_mu/a_qn >= unique.ratio) {
		a_unique <- 1
	}
    
	return(a_unique)
}


#' Normalized and smoothened results of group specific differential expression test
#' 
#' @param ES (ExpressionSet) an ExpressionSet object containing the single cell RNA-seq data
#' @param group.by (character) the name of the column that contains the cluster information
#' @param groups (character) the clusters for signature prediction
#' @param log.base (numeric) the base of logarithm
#' @param test.statistic.metric.prefix (character) prefix for labeling the columns encoding the results of test statistic metric for each group 
#' @param diff.expr.prefix (character) prefix for labeling the columns encoding the results of differential test
#' @return an ExpressionSet object containing the results of test statistic metrics in the attributes of fData
#' @export
exprs.test.statistic.metric <- function(ES, group.by=CLUSTER.LABEL, groups=NULL, log.base=2, test.statistic.metric.prefix=TEST.STATS.METRIC.PREFIX, diff.expr.prefix=DIFF.EXPR.PREFIX) {
	if (is.null(groups)) {
		groups <- sort(unique(pData(ES)[,group.by]))
	}
	#cells <- rownames(pData(ES))
	for (i in groups) {
		i.name <- paste(test.statistic.metric.prefix, i, sep="")
		i.diffexpr.test.name <- paste(diff.expr.prefix, i, sep="")
		
		fData(ES)[,i.name] <- fData(ES)[, i.diffexpr.test.name]
		fData(ES)[,i.name] <- -log(fData(ES)[,i.name], log.base)
		i.min <- min(fData(ES)[,i.name])
		i.max <- max(fData(ES)[,i.name])
		fData(ES)[,i.name] <- fData(ES)[,i.name]/i.max
	}
	return(ES)
}


#' Calculating the similarity between each gene profile and group specific synthetic reference expression profile
#' synthetic profile is created by setting fpkm(cluster cells)=1, fpkm(non cluster cells)=0
#' 
#' @param ES (ExpressionSet) an ExpressionSet object containing the single cell RNA-seq data
#' @param group.by (character) the name of the column that contains the cluster information
#' @param groups (character) the clusters for signature prediction
#' @param syn.sim.prefix (character) prefix for labeling the columns encoding the results of synthetic profile similarity metric for each group
#' @return an ExpressionSet object containing the results of synthetic profile similarity metrics in the attributes of fData
#' @export
exprs.synthetic.similarity <- function(ES, group.by=CLUSTER.LABEL, groups=NULL, syn.sim.prefix=SYN.SIM.PREFIX) {
	if (is.null(groups)) {
		groups <- sort(unique(pData(ES)[,group.by]))
	}
	cells <- rownames(pData(ES))
	for (i in groups) {
		i.cells <- rownames(subset(pData(ES), pData(ES)[, group.by] %in% i))
		i.cells.o <- setdiff(cells, i.cells)
		i.cells.idx <- which(colnames(exprs(ES)) %in% i.cells)
		i.cells.o.idx <- which(colnames(exprs(ES)) %in% i.cells.o)
		i.synthetic.profile <-  rep(0, dim(exprs(ES))[2])
		i.synthetic.profile[i.cells.idx] <- 1
		i.ss <- apply(exprs(ES), 1, function(y) (1+cor(i.synthetic.profile, as.numeric(y)))/2)
		i.name <- paste(syn.sim.prefix, i, sep="")
		fData(ES)[,i.name]<-i.ss
	}
	return(ES)
}

#' Constructing group specific training sets for signature prediction
#' 
#' @param ES (ExpressionSet) an ExpressionSet object containing the single cell RNA-seq data
#' @param group.by (character) the name of the column that contains the cluster information
#' @param groups (character) the clusters for signature prediction
#' @param trainset.prefix (character) prefix for labeling the columns encoding the training instances for each group
#' @param train.class.prefix (character) prefix for labeling the columns encoding the class of group specific training instances
#' @param marker.prefix (character) prefix for labeling the columns encoding the biomarkers for each group
#' @param common.prefix (character) prefix for labeling the columns encoding the results of common metric for each group
#' @param unique.prefix (character) prefix for labeling the columns encoding the results of unique metric for each group
#' @param test.statistic.metric.prefix (character) prefix for labeling the columns encoding the results of test statistic metric for each group 
#' @param syn.sim.prefix (character) prefix for labeling the columns encoding the results of synthetic profile similarity metric for each group
#' @return an ExpressionSet object containing the constructed training sets in the attributes of fData
#' @export
sigpred.training.sets <- function(ES, group.by=CLUSTER.LABEL, groups=NULL, 
									trainset.prefix=TRAINSET.PREFIX,
									train.class.prefix=TRAIN.CLASS.PREFIX,									
									test.statistic.metric.prefix = TEST.STATS.METRIC.PREFIX,
									common.prefix = COMMON.PREFIX,
									unique.prefix = UNIQUE.PREFIX,
									syn.sim.prefix = SYN.SIM.PREFIX,
									marker.prefix = MARKER.PREFIX
									) {
	if (is.null(groups)) {
		groups <- sort(unique(pData(ES)[,group.by]))
	}

	for (i in groups) {
		i.train.name <- paste(trainset.prefix, i, sep="")
		fData(ES)[,i.train.name] <- 0
		i.train.class <- paste(train.class.prefix, i, sep="")
		fData(ES)[,i.train.class] <- NA
		
		i.p.candidates <- c()
		i.n.candidates <- c()
		
		i.test.name <- paste(test.statistic.metric.prefix, i, sep="")
		i.common.name <- paste(common.prefix, i, sep="")
		i.unique.name <- paste(unique.prefix, i, sep="")
		i.ss.name <- paste(syn.sim.prefix, i, sep="")
		
		fd <- fData(ES)
		fd <- fd[order(fd[,i.test.name]),]
		
		i.marker.name <- paste(marker.prefix, i, sep="")
		#i.p.symbols <- markers$SYMBOL[which(markers$CLUSTER %in% i)]
		i.p.candidates <- rownames(fd)[which(fd[, i.marker.name] == 1)]
		
		lambda_n =length(i.p.candidates)
		
		fd <- fData(ES)
		#fd <- fd[order(fd[,i.test.name], decreasing=T),]
		fd <- fd[order(fd[,i.test.name], decreasing=F),]
		fd <- subset(fd, fd[,i.common.name]==0 & fd[,i.unique.name]==0)
		i.n.candidates <- rownames(fd)[1:lambda_n]
		
		if (lambda_n > 0) {
		
		i.p.idx <- which(rownames(fData(ES)) %in% i.p.candidates)
		i.n.idx <- which(rownames(fData(ES)) %in% i.n.candidates)
		
		fData(ES)[c(i.p.idx, i.n.idx), i.train.name] <- 1
		fData(ES)[i.p.idx, i.train.class] <- 1
		fData(ES)[i.n.idx, i.train.class] <- 0
		}
	}
	return(ES)
}


#' Constructing group specific testing sets for signature prediction
#' 
#' @param ES (ExpressionSet) an ExpressionSet object containing the single cell RNA-seq data
#' @param group.by (character) the name of the column that contains the cluster information
#' @param groups (character) the clusters for signature prediction
#' @param testset.prefix (character) prefix for labeling the columns encoding the testing instances for each group
#' @param diff.expr.prefix (character) prefix for labeling the columns encoding the results of differential test
#' @param diff.expr.threshold (numeric) genes with differential expression p-value<0.05 will be selected as candidates for signature 
#' @return an ExpressionSet object containing the constructed testing sets in the attributes of fData
#' @export
sigpred.testing.sets <- function(ES, group.by=CLUSTER.LABEL,  groups=NULL, testset.prefix=TESTSET.PREFIX, diff.expr.prefix=DIFF.EXPR.PREFIX, diff.expr.threshold=0.05) {
	if (is.null(groups)) {
		groups <- sort(unique(pData(ES)[,group.by]))
	}
	for (i in groups) {
		i.name <- paste(testset.prefix, i, sep="")
		fData(ES)[,i.name] <- 0
		i.test.name <- paste(diff.expr.prefix, i, sep="")
		i.test.idx <- which(fData(ES)[,i.test.name] < diff.expr.threshold)
		if (length(i.test.idx) > 0) {
			fData(ES)[i.test.idx, i.name] <- 1
		}
	}
	return(ES)
}


#' logistic regression based signature prediction and cross cluster validation
#' Cell type specific signature prediction
#' 
#' @param ES (ExpressionSet) an ExpressionSet object containing the single cell RNA-seq data
#' @param group.by (character) the name of the column that contains the cluster information
#' @param groups (character) the clusters for signature prediction
#' @param trainset.prefix (character) prefix for labeling the columns encoding the training instances for each group
#' @param train.class.prefix (character) prefix for labeling the columns encoding the class of group specific training instances
#' @param testset.prefix (character) prefix for labeling the columns encoding the testing instances for each group
#' @param common.prefix (character) prefix for labeling the columns encoding the results of common metric for each group
#' @param unique.prefix (character) prefix for labeling the columns encoding the results of unique metric for each group
#' @param test.statistic.metric.prefix (character) prefix for labeling the columns encoding the results of test statistic metric for each group 
#' @param syn.sim.prefix (character) prefix for labeling the columns encoding the results of synthetic profile similarity metric for each group
#' @param signature.prefix (character) prefix for labeling the columns encoding the results of signature prediction
#' @param gene.symbol.label (character) the name of the column encoding gene symbols
#' @param verbose (logical)
#' @param export (logical) wheterh to export the ExpressionSet
#' @param export.components (character) the components of an ExpressionSet object that will be exported
#' @return an ExpressionSet object containing the results of signature prediction in the attributes of fData
#' @export
signature.prediction <- function(ES, group.by="CLUSTER", groups=NULL,
								trainset.prefix=TRAINSET.PREFIX,
								train.class.prefix=TRAIN.CLASS.PREFIX,
								testset.prefix=TESTSET.PREFIX,								
								test.statistic.metric.prefix = TEST.STATS.METRIC.PREFIX,
								common.prefix = COMMON.PREFIX,
								unique.prefix = UNIQUE.PREFIX,
								syn.sim.prefix = SYN.SIM.PREFIX,
								signature.prefix = SIGNATURE.PREFIX,
								gene.symbol.label = GENE.SYMBOL.LABEL,
								verbose=TRUE,
								export=TRUE,
								dir.prefix = ""
								) {
	if (is.null(groups)) {
		groups <- sort(unique(pData(ES)[,group.by]))
	}
	predictions <- list()	
	for (i in groups) {
	
		i.train.name <- paste(trainset.prefix, i, sep="")
		
		i.test.name <- paste(test.statistic.metric.prefix, i, sep="")
		i.common.name <- paste(common.prefix, i, sep="")
		i.unique.name <- paste(unique.prefix, i, sep="")
		i.ss.name <- paste(syn.sim.prefix, i, sep="")
		i.train.class <- paste(train.class.prefix, i, sep="")
	
		# train
		i.train.data <- subset(fData(ES)[, c(i.common.name, i.unique.name, i.test.name, i.ss.name, i.train.class)], fData(ES)[, i.train.name] == 1)
		
		if (verbose == T) {
			cat("\tConstructing model for cluster", i,":")
		}
		
		formula_for_train <- paste(i.train.class, "~", i.test.name, "+", i.ss.name, sep="")

		i.train.p <- i.train.data[which(i.train.data[,i.train.class]==1),]
		i.train.p.sd <- apply(as.matrix(i.train.p), 2, sd)
		
		# removing dominant factors
		
		factors <- c(i.common.name, i.unique.name, i.test.name, i.ss.name)
		
		if (i.train.p.sd[i.common.name] == 0) {
            if (verbose) {
			    cat("ignore common gene metric ")
            }
		} else {
			formula_for_train <- paste(formula_for_train, "+", i.common.name, sep="")
		}
		
		if (i.train.p.sd[i.unique.name] == 0) {
            if(verbose) {
			    cat(" ignore unique gene metric ")
            }
		} else {
			formula_for_train <- paste(formula_for_train, "+", i.unique.name, sep="")
		}
		
		i.glm <- glm(as.formula(formula_for_train), 
						data=i.train.data, 
						family = "binomial")
		if (verbose) {				
		    cat(" done\n")
		    cat("\tpredicting signature genes for group", i, " ")
		}

		
		# prediction
		i.testing.name <- paste(testset.prefix, i, sep="")
		i.test.data <- subset(fData(ES)[, c(gene.symbol.label, i.common.name, i.unique.name, i.test.name, i.ss.name)], fData(ES)[,i.testing.name]==1) 
		i.prediction <- predict(i.glm, i.test.data)
		i.pred.name <- paste(signature.prefix, i, sep="")
		#predictions[i.pred.name] <- data.frame(GENE=i.test.data$SYMBOL, P=as.numeric(i.prediction))
		
		i.prediction <- as.numeric(i.prediction)
		i.prediction <- (i.prediction-min(i.prediction))/(max(i.prediction)-min(i.prediction))
		
		fData(ES)[,i.pred.name] <- NA
		fData(ES)[rownames(i.test.data), i.pred.name] <- i.prediction
        if (export) {
		    write.table(data.frame(GENE=rownames(i.test.data), SYMBOL=i.test.data$SYMBOL, PREDICTION=as.numeric(i.prediction)), file=paste(dir.prefix , "signature_prediction_", i, ".txt", sep=""), sep="\t", col.names=T, row.names=F)
        }
        if (verbose) {
		    cat("done\n")
        }
	}
	
	#print(glms)
	return(ES)
}

#' Repeated Random Subsampling based Validation of Signature Prediction
#' 
#' @param ES (ExpressionSet) an ExpressionSet object containing the single cell RNA-seq data
#' @param group.by (character) the name of the column that contains the cluster information
#' @param groups (character) the clusters for signature prediction
#' @export
signature.validation <- function(ES, group.by="CLUSTER", groups=NULL,
                                 diff.threshold=0.05,
                                 sig.n=NULL,
                                 percentages=c(0.2),
                                 repeats=10,
                                 diff.expr.prefix=DIFF.EXPR.PREFIX,
                                 signature.prefix = SIGNATURE.PREFIX, verbose=T, export=T) {
  
    
    cat("Sincera: performing repeated random subsampling validation of signature prediction:", repeats, "repeats\n")
    
    
    wd <- paste(getwd(), dir.delim, "sincera.signature.validation.", getTimestamp(), dir.delim, sep="")
    dir.create(wd)
    
    if (is.null(groups)) {
        groups <- sort(unique(pData(ES)[,group.by]))
    }
    
    if (is.null(sig.n)) {
        cluster.diff.n <- rep(100, length(groups))
    } else {
        if (!(length(sig.n) == length(groups))) {
            stop("the number of items in sig.n should be the same as the number of groups!\n")
        }
        cluster.diff.n <- sig.n
    }
    
    sig.groups <- groups
    n <- length(sig.groups)
    
    sig.cols <- paste(signature.prefix, sig.groups, sep="") # the columns encoding the signature prediction
    cluster.cells.idx <- list() 
    cluster.cells.n <- rep(0, length(sig.groups)) # number of cells in each group
    
    j <- 1
    for (i in sig.groups) {
        idx.i <- which(pData(ES)[, group.by]==i)
        cluster.cells.idx[[j]] <- idx.i
        cluster.cells.n[j] <- length(idx.i)
        # cluster.diff.n[j] <- 50
        j <- j+1
    }
    
    
    repeats <- repeats
    i <- 1
    percentages <- percentages # sample 20% from both groups as testing sets 
    cells.idx <- 1:dim(pData(ES))[1]
    
    tr = NULL
    tr <- data.frame(TID=1:(n*n*length(percentages)*repeats), I=NA, J=NA, P=NA, IN=NA, JN=NA, R=NA, IC=NA, JC=NA, TA=NA, TBA=NA, TF1=NA, PA=NA, PBA=NA, PF1=NA)
    z <- 1
    
    for (i in 1:n) { # evaluate the signature of cluster i
        for (j in 1:n) { # using cluster j
            for (p in percentages) { # percentage of cells from both clusters for testing
                for (r in 1:repeats) {
                    if (i != j) {
                        i.n <- max(floor(cluster.cells.n[i] * p),1)
                        j.n <- max(floor(cluster.cells.n[j] * p),1)
                        i.cells.test.idx <- sample(cluster.cells.idx[[i]], i.n, replace=FALSE)
                        j.cells.test.idx <- sample(cluster.cells.idx[[j]], j.n, replace=FALSE)
                        
                        new.cells.idx <- setdiff(cells.idx, i.cells.test.idx)
                        # new.cells.idx <- setdiff(new.cells.idx, j.cells.test.idx)
                        
                        ES.r = NULL
                        ES.r <- signature.analysis(ES[,new.cells.idx], group.by = CLUSTER.LABEL, groups=sig.groups[i], diff.expr.threshold = diff.threshold, diff.expr.prefix=diff.expr.prefix, verbose=verbose, export=export, export.components="fd", dir.prefix=paste(wd, "i",sig.groups[i],".j", sig.groups[j], ".p", p, ".in", i.n, ".jn", j.n, ".r", r, sep=""))
                        
                        sig.i.order=NULL
                        sig.i.order <- order(fData(ES.r)[,sig.cols[i]], decreasing=T)
                        
                        x = NULL
                        x <- sig.i.order[1:cluster.diff.n[i]] # obtain the indices of signature genes for i
                        
                        # use x to build a class
                        
                        i.trainset <- data.frame(t(exprs(ES)[x, setdiff(cluster.cells.idx[[i]], i.cells.test.idx)]), CLUSTER=paste("C", sig.groups[i], sep="")) 
                        j.trainset <- data.frame(t(exprs(ES)[x, setdiff(cluster.cells.idx[[j]], j.cells.test.idx)]), CLUSTER=paste("C", sig.groups[j], sep=""))  
                        
                        i.testset <- data.frame(t(exprs(ES)[x, i.cells.test.idx]), CLUSTER=paste("C", sig.groups[i], sep="")) 
                        j.testset <- data.frame(t(exprs(ES)[x, j.cells.test.idx]), CLUSTER=paste("C", sig.groups[j], sep="")) 
                        
                        trainset = NULL
                        testset = NULL
                        trainset <- rbind(i.trainset, j.trainset)
                        testset <- rbind(i.testset, j.testset)
                        
                        category.idx <- dim(trainset)[2]
                        
                        library(e1071)
                        
                        mm = NULL
                        mm <- svm(CLUSTER ~ ., data=trainset)
                        
                        prediction = NULL
                        prediction <- predict(mm, trainset[,-category.idx])
                        
                        tp = NA
                        fn = NA
                        tn = NA
                        fp = NA
                        ta = NA
                        tba = NA
                        tf1 = NA
                        
                        # training accuracy
                        tab = NULL
                        tab <- table(pred = prediction, true = trainset[,category.idx])
                        tp <- tab[1,1]
                        fn <- tab[2,1]
                        fp <- tab[1,2]
                        tn <- tab[2,2]
                        ta <- (tp + tn)/(tp+fp+fn+tn)
                        tba <- (tp/(tp+fn) + tn/(tn+fp))/2 
                        tf1 <- 2*tp / (2*tp + fp + fn)
                        
                        tp = NA
                        fn = NA
                        tn = NA
                        fp = NA
                        pa = NA
                        pba = NA
                        pf1 = NA
                        
                        # prediction accuracy
                        prediction = NULL
                        prediction <- predict(mm, testset[, -category.idx])
                        
                        tab = NULL
                        tab <- table(pred = prediction, true = testset[,category.idx])
                        tp <- tab[1,1]
                        fn <- tab[2,1]
                        fp <- tab[1,2]
                        tn <- tab[2,2]
                        pa <- (tp + tn)/(tp+fp+fn+tn)
                        pba <- (tp/(tp+fn) + tn/(tn+fp))/2 
                        pf1 <- 2*tp / (2*tp + fp + fn)
                        
                        tr$I[z] <- sig.groups[i]
                        tr$J[z] <- sig.groups[j]
                        tr$P[z] <- p
                        tr$IN[z] <- i.n
                        tr$JN[z] <- j.n
                        tr$R[z] <- r
                        tr$IC[z] <- paste(as.character(rownames(pData(ES))[i.cells.test.idx]), collapse=", ")
                        tr$JC[z] <- paste(as.character(rownames(pData(ES))[j.cells.test.idx]), collapse=", ")
                        tr$TA[z] <- ta
                        tr$TBA[z] <- tba
                        tr$TF1[z] <- tf1
                        tr$PA[z] <- pa
                        tr$PBA[z] <- pba
                        tr$PF1[z] <- pf1
                        
                        
                    } 
                    
                   
                    
                    z <- z+1
                }
            }
        }
    }
    
    write.table(tr, file=paste(wd, "cross-validation-log.txt", sep=""), sep="\t", col.names=T, row.names=F)
    
    tr.mean <- aggregate(tr[,"PA"], list(tr$I, tr$J, tr$P), mean)
    tr.sd <- aggregate(tr[,"PA"], list(tr$I, tr$J, tr$P), sd)
    
    colnames(tr.mean) <- c("I","J","P", "PA.mean")
    colnames(tr.sd) <- c("I","J","P", "PA.sd")
    
    tr.mean <- tr.mean[order(tr.mean$I),]
    tr.sd <- tr.sd[order(tr.sd$I),]
    
    tr.summary <- cbind(tr.mean, PA.sd=tr.sd$PA.sd, PA.se=tr.sd$PA.sd/sqrt(repeats))
    
    #
    tr.summary.2 <-tr.summary
    colnames(tr.summary.2) <- c("cluster.i","cluster.j","sampling.p","accuracy.mean","accuracy.sd", "accuracy.se")
    write.table(tr.summary.2, file=paste(wd, "cross-validation-summary.txt", sep=""), sep="\t", col.names=T, row.names=F)
    
    np <- n
    tiff(file=paste(wd, "accuracy.tiff",sep=""), width=4, height=2*np, unit="in", res=150, pointsize=2, compression="lzw")
    gs <- list()
    
    for (i in 1:n) {
        
        tr.i <- tr.summary[which(tr.summary$I == sig.groups[i]),]
        tr.i <- tr.i[which(!(tr.i$I==tr.i$J)),]
        tr.i$J <- paste("C", tr.i$J, sep="")
        
        g <- ggplot(tr.i, aes(x=J, y=PA.mean)) +
            geom_bar(position=position_dodge(), stat="identity", width=.6) +
            geom_errorbar(aes(ymin=PA.mean-PA.se, ymax=PA.mean+PA.se), width=.2, colour="grey60") +
            ylab("Accuracy") + 
            ggtitle(paste("C", sig.groups[i], sep="")) +
            theme_opts()
        gs[[i]] <- g
        
    }
    
    multiplot(plotlist=gs, cols=1)
    dev.off()
    
    
    
    cat("Sincera: done\n")
    
}


#######################################################
#             Driving Force Analysis                  #
#######################################################

#' Inferring first order conditional dependencies between TFs and TGs
#' Adapted from G1DBN package
#'
#' @param data (matrix) the expression data
#' @param method (character) regression method: ls, turkey, huber
#' @param prePosition (numeric) indices of regulators
#' @param targetPosition (numeric) indices of regulatory targets
#' @param lag (numeric) time lag; 0 for non-time series data
#' @return a list of score matrices
network.inference <-function(data, method='ls',predPosition=NULL, targetPosition=NULL, lag=0) {

  ## ===============================================
  ## INITIALIZING
  ## _______________________________________________

  data<-as.matrix(data)
  n=dim(data)[1] # nb of time points
  p=dim(data)[2] # nb of genes
  
  ## If predictor or target genes position is specified,
  ## we just work of them
  if(is.null(predPosition)){
    pred <- 1:p}
  else {
    pred <- predPosition}
  d <- length(pred)
  
  if(is.null(targetPosition)){
    tar <- 1:p}
  else {
    tar <- targetPosition}
  r <- length(tar)

  ## The score matrix
  S1ls=NULL
  S1tukey=NULL
  S1huber=NULL
  
  if('ls' %in% method){
    S1ls<-matrix(0,r,d)
  }
  if('tukey' %in% method){
    S1tukey<-matrix(0,r,d)
  }
  if('huber' %in% method){
    S1huber<-matrix(0,r,d)
  }

  ## ===============================================
  ## BUILDING THE SCORE MATRICES
  ## _______________________________________________

  ## Print the total number of vertices

  #cat("Treating", r ,"vertices:\n")
  cpt=10
 
  for (i in 1:r){
    ## Print percentage of accomplished vertices
    if ( ((i/r)*100)>=cpt ) {
      #cat(cpt, "% ",sep="")
      cpt=cpt+10
    }
  
   
    ## The regression model is
    ## Y = X
    
    ## Y is the vector containing the target genes
    ## on which the regression will be performed
    ## The time point 1 is removed
	if (1+lag >= n) {
		stop();
	}
    y<-data[(1+lag):n,tar[i]]

    for (j in  1:(d-1)){
      
      ## for all k > j
      for (k in c(1:d)[-c(1:j)]){

        ## X is a matrix with two columns containing the
        ## predicted gene on which the regression will
        ## be performed. The two columns contain
        ## respectively the data corresponding to the jth
        ## and the kth tested gene.
        ## The time n is removed
        x<-data[1:(n-lag),c(pred[j],pred[k])]
        
        ## =====================================
        ## ESTIMATION...
        ## 
        ## Three estimators are available :
        ## - Least square
        ## - Huber
        ## - Tuckey
        
        ## =====================================
        ## LEAST SQUARE ESTIMATOR
        if('ls' %in% method){
          lm.3<-lm(y~x)
          prob<-abs(summary(lm.3)$coef[,"Pr(>|t|)"])  
          ## coefficient aij(k) : aij given k 
          S1ls[i,j]<-max(prob[2],S1ls[i,j],na.rm=TRUE)
          ## coefficient aik(j) : aik given j 
          S1ls[i,k]<-max(prob[3],S1ls[i,k],na.rm=TRUE)
        }
        
        ## =====================================
        ## TUKEY'S ESTIMATOR
        if('tukey' %in% method){
          bisq.3<-rlm(y~x,method='MM')
          prob<-2*(1-pt(abs(summary(bisq.3)$coef[,"t value"]),n-4))
          ## coefficient aij(k) : aij given k 
          S1tukey[i,j]<-max(prob[2],S1tukey[i,j],na.rm=TRUE)
          ## coefficient aik(j) : aik given j 
          S1tukey[i,k]<-max(prob[3],S1tukey[i,k],na.rm=TRUE)
        }

        ## =====================================
        ## HUBER'S ESTIMATOR
        if('huber' %in% method ){
          hub.3<-rlm(y~x)
          prob<-2*(1-pt(abs(summary(hub.3)$coef[,"t value"]),n-4))
          ## coefficient aij(k) : aij given k 
          S1huber[i,j]<-max(prob[2],S1huber[i,j],na.rm=TRUE)
          ## coefficient aik(j) : aik given j 
          S1huber[i,k]<-max(prob[3],S1huber[i,k],na.rm=TRUE)
       }

         
      } # end k
    } # end j
  } # end i 
  #cat("\n")

  ## The score matrices are return
  list(S1ls=S1ls,S1tukey=S1tukey,S1huber=S1huber)
}

#' Calculate the importance of a node in a graph
# 
#' @param g an igraph object
#' @param measurement DFC, DCC, DDC, DC, CC, BC
#' @param componentType character string, either weak or strong; for directed graphs, weak implies weakly, strong strongly connected components to search. 
#' @param pathType defined the types of the paths used for measuring the distance in directed graphs. 
#' @param directed whether the graph is directed or undirected;
#' @param normalized whether to rescale the results to [0,1]
#' @return a importance matrix

getNodesImportance <- function(
	graph, nodes=NULL, measurements=c("DFC","DCC","DDC","DC","CC","BC"),
	componentType="weak", 
	pathType="all", 
	directed=FALSE, 
	normalized=TRUE) 
{	
	cat("\tCalculating importance measurements: ")
	if (length(nodes)==0) {
		nodes=V(graph)
	}
	im <- as.data.frame(matrix(0, length(nodes), length(measurements)))
	rownames(im) <- nodes$name
	colnames(im) <- measurements
	
	for (m in measurements) {
		if (m == "DFC") {
			for (i in nodes) {
				rg <- delete.vertices(graph, i)
				n <- vcount(rg)
				cls <- clusters(rg, mode=componentType) # mode: strong, weak
				im[i,m]<- cls$no/n
			}
			cat("DFC ")
		} else if (m == "DCC") {
			for (i in nodes) {
				rg <- delete.vertices(graph, i)
				n <- vcount(rg)
				cls <- clusters(rg, mode=componentType) # mode: strong, weak
				s <- 0
				for (cs in cls$csize) {
					s <- s + cs*(cs-1)
				}
				im[i,m]<- 1 - s/(n*(n-1))
			}
			cat("DCC ")
		} else if (m == "DDC") {
			for (i in nodes) {
				rg <- delete.vertices(graph, i)
				n <- vcount(rg)
				spl <- shortest.paths(rg, mode=pathType) #mode: in, out, all
				s <- 0
				for ( si in 1:dim(spl)[1]) {
					for (sj in 1:dim(spl)[2]) {
						if (si == sj) {
						} else {
							if(spl[si,sj] == Inf) {
								s <- s + (1/n)
							} else {
								s <- s + (1/spl[si,sj])
							}
						}
					}
				}
				im[i,m]<- 1 - s/(n*(n-1))	
			}
			cat("DDC ")
		} else if (m == "DC") {
			dgrs <- degree(graph,nodes,mode=pathType,loops=TRUE,normalized=normalized) # mode: in, out, all
			im[,m] <- dgrs
			cat("DC ")
		} else if (m == "CC") {
			clsns <- closeness(graph,nodes,mode=pathType,normalized=normalized) # mode: in, out, all
			im[,m] <- clsns
			cat("CC ")
		} else if (m == "BC") {
			btwns <- betweenness(graph, nodes, directed=directed, normalized=normalized) 
			im[,m] <- btwns
			cat("BC ")
		} else {
			stop(cat("Unrecognized Importance Measurements:", m))
		}
	}
	cat("\n")
	return(im)
}

#' load graph from edgelist file and extract the largest connected component
getGraph <- function(filename, threshold, directed=FALSE) {
	#cat("\tLoading network from ",filename, "\n", sep="")
	edges <- read.table(file=filename, sep="\t", header=T)
	edges <- edges[which(edges$s1<threshold),]
	g <- graph.data.frame(edges, directed=directed)
	cl <- clusters(g, mode="weak")
	g <- induced.subgraph(g, which(cl$membership == which.max(cl$csize)))
	#cat("\tLoading completes!\n")
	return(g)
}


#' per group key regulator prediction
#' @param ES (ExpressionSet) an ExpressionSet object containing the scRNA-seq data
#' @param group.by (character)
#' @param groups (character) groups for identifying key regulators
#' @param unique.by (character)
#' @param norm.method (character)
#' @param prefix.tg (character) prefix for labeling columns encoding the potential regulatory targets for each group
#' @param prefix.tf (character) prefix for labeling columns encoding the potential transcription factors for each group
#' @param verbose (logical)
#' @return NULL
driving.force.analysis <- function(ES, group.by="CLUSTER", groups=NULL, unique.by=NULL, norm.method="zscore", prefix.tg=TG.PREFIX, prefix.tf=TF.PREFIX, verbose=T) {
    if (is.null(unique.by)) {
        driving.force.analysis.1(ES, group.by=group.by, groups=groups, prefix.tg=prefix.tg, prefix.tf=prefix.tf, verbose=T)
    } else {
        driving.force.analysis.2(ES, group.by=group.by, unique.by=unique.by, norm.method="zscore", groups=groups, prefix.tg=prefix.tg, prefix.tf=prefix.tf, verbose=T)
    }
}


#' construct per-group transcriptional regulatory network (implementation 2)
#' @param prefix.tg prefix for labeling the columns that specify candidate group specific regulatory targets
#' @param prefix.tf prefix for labeling the columns that specify candidate group specific transcriptional factors
driving.force.analysis.2 <- function(ES, group.by="CLUSTER", groups=NULL, unique.by="SYMBOL", norm.method="zscore", prefix.tg="use_for_tg_", prefix.tf="use_for_tf_", verbose=T) {
    
    # if no groups are specified, construct TRN for all groups
    if (is.null(groups)) {
        groups <- sort(unique(pData(ES)[,group.by]))
    }
    
    if (verbose) {
        cat("Sincera: driving force analysis ... \n")
    }
    
    wd <- paste(getwd(), dir.delim, "sincera.drivingforce.", getTimestamp(), dir.delim, sep="")
    dir.create(wd)
    
    identifier <- unique.by
    
    genes <- fData(ES)
    cells <- pData(ES)
    fpkm <- as.data.frame(exprs(ES))	
    fpkm[, identifier] <- genes[,identifier]
    
    for (i in groups) {
        
        cat("\tinferring TRN of group", i, "from the expression patterns of ")
        
        i.tg.colname <- paste(prefix.tg, i, sep="")
        i.tf.colname <- paste(prefix.tf, i,sep="")
        
        i.tgs <- rownames(subset(genes, genes[,i.tg.colname] ==1))
        i.cells <- rownames(subset(cells, cells[,group.by] %in% i))
        i.tfs <- rownames(subset(genes, genes[,i.tf.colname]==1))
        
        
        
        i.genes <- union(i.tgs, i.tfs)
        
        i.exprs <- fpkm[i.genes,]
        
        i.exprs <- aggregate(. ~ i.exprs[,identifier], data=i.exprs, FUN=mean)
        colnames(i.exprs)[1] <- identifier
        rownames(i.exprs) <- i.exprs[,identifier]
        i.exprs <- i.exprs[-1]
        i.exprs <- i.exprs[-(dim(i.exprs)[2])]
        
        if (norm.method=="zscore") {	
            # per-sample zscore
            samples <- sort(unique(pData(ES)[,SAMPLE.LABEL]))
            for (j in samples) {
                j.cells <- rownames(subset(pData(ES), pData(ES)$SAMPLE %in% j))
                j.fpkm <- i.exprs[,j.cells]
                j.fpkm <- apply(j.fpkm, 1, function(y) z.transform.helper(y))
                j.fpkm <- t(j.fpkm)
                i.exprs[,j.cells] <- j.fpkm
            }
        } else if(norm.method=="log2") {
            i.exprs <- log(i.exprs,2)
        }
        
        i.tgs.symbol <- unique(genes[i.tgs, identifier])
        i.tfs.symbol <- unique(genes[i.tfs, identifier])
        
        cat(length(i.tgs.symbol), " TGs and ", length(i.tfs.symbol), " TFs: ", sep="") 
        
        i.tgs.idx <- which(rownames(i.exprs) %in% i.tgs.symbol)
        i.tfs.idx <- which(rownames(i.exprs) %in% i.tfs.symbol)
        
        i.exprs <- i.exprs[,i.cells]
        i.exprs <- t(i.exprs)
        
        tfs.symbols <- colnames(i.exprs)[i.tfs.idx]
        
        mat.file <- paste(wd, "AdjMat_", i, ".txt",sep="")
        write(paste("TG",paste(tfs.symbols,collapse="\t"),collapse="\t", sep="\t"),file=mat.file)
        
        cat("0% ")
        
        z <- 1
        cpt <- 10
        for (u in i.tgs.idx) {
            # progress report
            if ( ((z/length(i.tgs.idx)*100))>=cpt ) {
                cat(cpt, "% ",sep="")
                cpt=cpt+10
            }
            S1 <- network.inference(i.exprs, method="ls",predPosition=i.tfs.idx,target=u,lag=0)
            write(paste(colnames(i.exprs)[u],paste(S1$S1ls[,],collapse="\t"),collapse="\t",sep="\t"),file=mat.file, append=T)
            z <- z+1
        }
        cat("\n")
        
        i.s1 <- read.table(file=mat.file, sep="\t", head=T, row.name=1,check.names=FALSE, quote="")
        
        edge.file <- paste(wd, "EdgeList_", i, ".txt", sep="")
        write("TF\tTG\ts1", file=edge.file)
        for (u in 1:dim(i.s1)[2]) {
            for (v in 1:dim(i.s1)[1]) {
                u.symbol <- as.character(colnames(i.s1)[u])
                v.symbol <- as.character(rownames(i.s1)[v])
                if (u.symbol != v.symbol) {
                    write(paste(u.symbol, v.symbol, i.s1[v,u], sep="\t"), file=edge.file, append=T)
                }
            }
        }
        
        g <- getGraph(edge.file, 0.05, FALSE)
        TF.importance.metrics = c("DFC","DCC", "DDC", "DC", "CC", "BC")
        im <- getNodesImportance(g,measurements=TF.importance.metrics,
                                 componentType="weak", 
                                 pathType="all", 
                                 directed=FALSE, 
                                 normalized=TRUE)
        
        
        write.table(cbind(RID=rownames(im),im), file=paste(wd, "NodeIm.in.TRN_", i,".LCC.txt", sep=""), col.names=T, row.names=F, sep="\t")
        
        im$TF <- 0
        for (j in 1:dim(im)[1]) {
            idx <- which(fData(ES)[,identifier] %in% rownames(im)[j])
            if (length(idx) > 0) {
                if (any(fData(ES)$TF[idx] == 1)) {
                    im$TF[j] <- 1
                }
            }
        }
        im <- im[which(im$TF == 1),TF.importance.metrics]
        
        cat("\tfinding important TFs in the main connected component of TRN of group", i, "\n")
        
        im.r <- as.data.frame(apply(im, 2, function(y) rank(-y, ties.method="min")))
        avg.r <- apply(im.r, 1, mean)
        im.r$AVG.RANK <- as.numeric(rank(avg.r, ties.method="min"))
        
        im.r <- im.r[order(im.r$AVG.RANK),]
        
        im.r <- cbind(TF=rownames(im.r), im.r)
        
        write.table(im.r, file=paste(wd, "TF.ranks.in.TRN_", i,".LCC.txt", sep=""), col.names=T, row.names=F, sep="\t")
        
    }
    
    if (verbose) {
        cat("Sincera: driving force analysis completed \n\n")
    }
}

#' construct per-group transcriptional regulatory network (implementation 1)
#' @param prefix.tg prefix for labeling the columns that specify candidate group specific regulatory targets
#' @param prefix.tf prefix for labeling the columns that specify candidate group specific transcriptional factors
driving.force.analysis.1 <- function(ES, group.by="CLUSTER", groups=NULL, prefix.tg="use_for_tg_", prefix.tf="use_for_tf_", verbose=T) {
    
    # if no groups are specified, construct TRN for all groups
    if (is.null(groups)) {
        groups <- sort(unique(pData(ES)[,group.by]))
    }
    
    if (verbose) {
        cat("Sincera: driving force analysis ... \n")
    }
    
    wd <- paste(getwd(), dir.delim, "sincera.drivingforce.", getTimestamp(), dir.delim, sep="")
    dir.create(wd)
    
    genes <- fData(ES)
    cells <- pData(ES)
    fpkm <- as.data.frame(exprs(ES))	
    
    for (i in groups) {
        
        cat("\tinferring TRN of group", i, "from the expression patterns of ")
        
        i.tg.colname <- paste(prefix.tg, i, sep="")
        i.tf.colname <- paste(prefix.tf, i,sep="")
        
        i.tgs <- rownames(subset(genes, genes[,i.tg.colname] ==1))
        i.cells <- rownames(subset(cells, cells[,group.by] %in% i))
        i.tfs <- rownames(subset(genes, genes[,i.tf.colname]==1))
        
        cat(length(i.tgs), " TGs and ", length(i.tfs), " TFs: ", sep="") 
        
        i.genes <- union(i.tgs, i.tfs)
        
        i.exprs <- fpkm[i.genes,]
        
        i.tgs.idx <- which(rownames(i.exprs) %in% i.tgs)
        i.tfs.idx <- which(rownames(i.exprs) %in% i.tfs)
        
        i.exprs <- i.exprs[,i.cells]
        i.exprs <- t(i.exprs)
        
        tfs.symbols <- colnames(i.exprs)[i.tfs.idx]
        
        mat.file <- paste(wd, "AdjMat_", i, ".txt",sep="")
        write(paste("TG",paste(tfs.symbols,collapse="\t"),collapse="\t", sep="\t"),file=mat.file)
        
        z <- 1
        cpt <- 10
        for (u in i.tgs.idx) {
            # progress report
            if ( ((z/length(i.tgs.idx)*100))>=cpt ) {
                cat(cpt, "% ",sep="")
                cpt=cpt+10
            }
            S1 <- network.inference(i.exprs, method="ls",predPosition=i.tfs.idx,target=u,lag=0)
            write(paste(colnames(i.exprs)[u],paste(S1$S1ls[,],collapse="\t"),collapse="\t",sep="\t"),file=mat.file, append=T)
            z <- z+1
        }
        cat("\n")
        
        i.s1 <- read.table(file=mat.file, sep="\t", head=T, row.name=1,check.names=FALSE, quote="")
        
        edge.file <- paste(wd, "EdgeList_", i, ".txt", sep="")
        write("TF\tTG\ts1", file=edge.file)
        for (u in 1:dim(i.s1)[2]) {
            for (v in 1:dim(i.s1)[1]) {
                u.symbol <- as.character(colnames(i.s1)[u])
                v.symbol <- as.character(rownames(i.s1)[v])
                if (u.symbol != v.symbol) {
                    write(paste(u.symbol, v.symbol, i.s1[v,u], sep="\t"), file=edge.file, append=T)
                }
            }
        }
        
        cat("\tfinding important TFs in the main connected component of TRN of group", i, "\n")
        
        g <- getGraph(edge.file, 0.1, FALSE)
        TF.importance.metrics = c("DFC","DCC", "DDC", "DC", "CC", "BC")
        im <- getNodesImportance(g,measurements=TF.importance.metrics, componentType="weak", pathType="all", directed=FALSE, normalized=TRUE)
        
        write.table(im, file=paste(wd, "NodeIm.in.TRN_", i,".LCC.txt", sep=""), col.names=T, row.names=T, sep="\t")
        
        im$TF <- 0
        for (j in 1:dim(im)[1]) {
            idx <- which(rownames(fData(ES)) %in% rownames(im)[j])
            if (length(idx) > 0) {
                if (any(fData(ES)$TF[idx] == 1)) {
                    im$TF[j] <- 1
                }
            }
        }
        im <- im[which(im$TF == 1),TF.importance.metrics]
        
        im.r <- as.data.frame(apply(im, 2, function(y) rank(-y, ties.method="min")))
        avg.r <- apply(im.r, 1, mean)
        im.r$AVG.RANK <- as.numeric(rank(avg.r, ties.method="min"))
        
        im.r <- im.r[order(im.r$AVG.RANK),]
        
        im.r <- cbind(TF=rownames(im.r), im.r)
        
        write.table(im.r, file=paste(wd, "TF.ranks.in.TRN_", i,".LCC.txt", sep=""), col.names=T, row.names=T, sep="\t")
        
        cat("\tdone\n")
    }
    
    if (verbose) {
        cat("Sincera: driving force analysis completed \n\n")
    }
}


#' consensus maximization
#' 
consensus_maximization <- function(x, model.type=c(1,2,2,2), alpha=4, epslon=0.1, max.iter=100) {

	cat("sincera: consensus maximization...\n")
	wd <- paste(getwd(), dir.delim, "sincera.consensus.maximization.", getTimestamp(), dir.delim, sep="")
	dir.create(wd)
	
	fs <- x
		
	fs.type <- data.frame(NAME=colnames(fs), TYPE=model.type)

	A <- matrix(0, nrow=dim(fs)[1], ncol=dim(fs)[2]*2)
	rownames(A) = rownames(fs)
	colnames(A) = paste("q", seq(1,dim(A)[2],1), sep="")

	for (j in 0:(dim(fs)[2]-1)) {
		for (i in 1:dim(fs)[1]) {
			A[i,(2*j+1)] <- fs[i, (j+1)]
			A[i,(2*j+2)] <- 1-fs[i, (j+1)]
		}
	}

	Y <- matrix(0, nrow=dim(A)[2], ncol=2)
	rownames(Y) <- colnames(A)
	colnames(Y) <- c("P","N")

	type2.p <- 1
	type2.n <- 0.5

	for (j in 0:(dim(fs)[2]-1) ) {
		if (fs.type$TYPE[j+1] == 1) {
			Y[(2*j+1),] <- c(1,0)
			Y[(2*j+2),] <- c(0, 1)
		} else if (fs.type$TYPE[j+1] == 2) {
			Y[(2*j+1),] <- c(type2.p,1-type2.p)
			Y[(2*j+2),] <- c(type2.n,1-type2.n)
		}
	}

	# start integration
	Q <- matrix(0, nrow=dim(Y)[1], ncol=dim(Y)[2])
	rownames(Q) <- rownames(Y)
	colnames(Q) <- colnames(Y)

	U <- matrix(0, nrow=dim(A)[1], ncol=dim(Y)[2])
	rownames(U) <- rownames(A)
	colnames(U) <- colnames(Y)

	# init U 
	U[,1] <- fs[,2]
	U[,2] <- 1-U[,1]

	iter <- 1

	while (iter < max.iter) {
		iter <- iter + 1
		U.1 <- U
		# update Q
		dv <- matrix(0, nrow=dim(Q)[1], ncol=dim(Q)[1])
		diag(dv) <- apply(A, 2, sum) 
		kv <- matrix(0, nrow=dim(Q)[1], ncol=dim(Q)[1]) 
		diag(kv) <- 1
		Q <- solve(dv + alpha*kv) %*% (t(A) %*% U + (alpha*kv) %*% Y)
		# update U
		dn <- matrix(0, nrow=dim(A)[1], ncol=dim(A)[1])
		diag(dn) <- apply(A, 1, sum)
		U <- solve(dn) %*% A %*% Q
	}

	dU <- cbind(RID=rownames(fs), U)
	dU <- cbind(dU, x)
	dU <- dU[order(dU$P, decreasing=T),]
	
	write.table(dU, file=paste(wd, "CM.U-a", alpha, "-s", max.iter, ".txt", sep=""), sep="\t", col.names=T, row.names=F) 

	cat("sincera: consensus maximization completed\n\n")
}


#######################################################
#                AUXILIARY FUNCTIONS                  #
#######################################################

# return Sys.time in specified format
getTimestamp <- function(format.str=TIMESTAMP.FORMAT){
    return(format(Sys.time(),format.str))
}

# Exporting specified Expression Set components
exportES <- function(ES, prefix="", suffix="", components=c("fd", "pd", "exprs")) {
    if ("fd" %in% components) {
        fd.df <- fData(ES)
        fd.df <- cbind(RID=rownames(fd.df), fd.df)
        write.table(fd.df, file=paste(prefix, "fd", suffix, sep=""), sep="\t", col.names=TRUE, row.names=FALSE)
    }
    if("pd" %in% components) {
        pd.df <- pData(ES)
        pd.df <- cbind(RID=rownames(pd.df), pd.df)
        write.table(pd.df, file=paste(prefix, "pd", suffix, sep=""), sep="\t", col.names=TRUE, row.names=FALSE)
    }
    if("exprs" %in% components) {
        exprs.m <- as.data.frame(exprs(ES))
        exprs.m <- cbind(RID=rownames(exprs.m), exprs.m)
        write.table(exprs.m, file=paste(prefix, "exprs", suffix, sep=""), sep="\t", col.names=TRUE, row.names=FALSE)
    }
}


theme_opts <- function(font_size=8)
{
    
    theme(text=element_text(size=font_size)) + 
    theme(plot.title = element_text(vjust=2)) +
    theme(axis.title.x = element_blank(), axis.title.y = element_text(colour = "black", vjust=2, size=font_size)) +
    theme(axis.text.x = element_text(colour = "black"), axis.text.y = element_text(colour = "black", size=font_size)) +
    theme(strip.background = element_rect(colour = 'white', fill = 'white')) +
    theme(panel.border = element_rect(colour="black", fill=NA)) + #axis.line = element_line(), 
    theme(panel.grid.minor.x = element_blank(), panel.grid.minor.y = element_blank()) +
    theme(panel.grid.major.x = element_blank(), panel.grid.major.y = element_blank()) + 
    theme(panel.background = element_rect(fill='white')) +
    theme(plot.margin = unit(c(10,10,10,10), "pt"))
}

multiplot <- function(..., plotlist=NULL, cols) {
    require(grid)

    # Make a list from the ... arguments and plotlist
    plots <- c(list(...), plotlist)

    numPlots = length(plots)

    # Make the panel
    plotCols = cols                          # Number of columns of plots
    plotRows = ceiling(numPlots/plotCols) # Number of rows needed, calculated from # of cols

    # Set up the page
    grid.newpage()
    pushViewport(viewport(layout = grid.layout(plotRows, plotCols)))
    vplayout <- function(x, y)
        viewport(layout.pos.row = x, layout.pos.col = y)

    # Make each plot, in the correct location
    for (i in 1:numPlots) {
        curRow = ceiling(i/plotCols)
        curCol = (i-1) %% plotCols + 1
        print(plots[[i]], vp = vplayout(curRow, curCol ))
    }

}

# in progress
plot.gene.expr <- function(ES, group.by=CLUSTER.LABEL, gene.idx=NULL, fig.filename=NULL) {
  if (is.null(gene.idx) | length(gene.idx)<=0) {
    stop("invalid indices of genes")
  }
  
  n.gene <- length(gene.idx)
  groups <- sort(unique(pData(ES)[,group.by]))
  
  
  if (!is.null(fig.filename)) {
    tiff(filename=fig.filename, width=10, height=4*n.gene, units="in", pointsize=8, compression="lzw", res=300, bg="white")
  }
  
  op=par(mfrow=c(n,1), mar=c(4,6,4,2))
  for (i in 1:length(gene.idx)) {
    expr=data.frame(exprs(ES)[gene.idx[i], ])
    colnames(expr) <- "EXPRESSION"
    expr <- cbind(expr, CLUSTER=pData(ES)[,group.by], CELL=rownames(pData(ES)))
    plot(1:length(rownames(pData(ES))), as.numeric(expr$EXPRESSION, xlab="Cells", ylab="Expression", main=rownames(fData(ES))[gene.idx[i]]), cex=2, col, pch=16, xaxt="n")
  }
  op <- par(op)
  par(op)
  if (!is.null(fig.filename)) {
    dev.off()
  }
}
